# Supplementary material for: Brassinosteroids negatively regulate barley deacclimation tolerance via modulation of chloroplast gene expression and cell hydration
Source: Sci Rep. 2025 Oct 7;15:34971. doi: 10.1038/s41598-025-18844-8 (PMC12504425; doi:10.1038/s41598-025-18844-8)
Supplement: Supplementary file 5 — Supplementary Information 5. [file 41598_2025_18844_MOESM5_ESM.xlsx]

## Sheet: Table S2
Table S2. Genes whose expression has been altered in cv. Bowman as a result of de-acclimation - genes expressed in CA conditions were compared with genes expressed in DA conditions.
HORVU	target	contrast	adj.pval	log2FC	fold change	up.down	annotation	GO IDs	GO terms	komentarz 2: tutaj najwięcej wychodzi (zarówno najbardziej up jak i down) genów związnych z fotosyntezą
HORVU7Hr1G010690	BART1_0-p49116	DA1.B-CA.B	3.61726e-06	11.6622	3240.92	up-regulated	Acid phosphatase 1	GO:0090502;GO:0003676;GO:0004523;GO:0016021;GO:0016311;GO:0003993;	RNA phosphodiester bond hydrolysis, endonucleolytic;nucleic acid binding;RNA-DNA hybrid ribonuclease activity;integral component of membrane;dephosphorylation;acid phosphatase activity;
HORVU1Hr1G088900	BART1_0-p06204	DA1.B-CA.B	8.7591e-05	11.5048	2906.05	up-regulated	Chlorophyll a-b binding protein, chloroplastic	GO:0046872;GO:0009765;GO:0009523;GO:0016021;GO:0009941;GO:0009522;GO:0018298;GO:0016168;GO:0009416;GO:0010287;GO:0009535;	metal ion binding;photosynthesis, light harvesting;photosystem II;integral component of membrane;chloroplast envelope;photosystem I;protein-chromophore linkage;chlorophyll binding;response to light stimulus;plastoglobule;chloroplast thylakoid membrane;
HORVU7Hr1G091490	BART1_0-p54843	DA1.B-CA.B	1.45531e-05	10.8527	1849.25	up-regulated	Small GTPase superfamily	GO:0032482;GO:0005794;GO:0044433;GO:0006886;GO:0009504;GO:0042546;GO:0005525;GO:0005634;GO:0005524;GO:0005768;GO:0003924;GO:0098588;GO:0016021;GO:0098805;	Rab protein signal transduction;Golgi apparatus;cytoplasmic vesicle part;intracellular protein transport;cell plate;cell wall biogenesis;GTP binding;nucleus;ATP binding;endosome;GTPase activity;bounding membrane of organelle;integral component of membrane;whole membrane;
HORVU7Hr1G122470	BART1_0-p57352	DA1.B-CA.B	3.77035e-06	10.736	1705.5	up-regulated	Sulfotransferase	GO:0008146;	sulfotransferase activity;
HORVU4Hr1G087310	BART1_0-p31855	DA1.B-CA.B	0.000129607	8.69988	415.839	up-regulated	Acid phosphatase 1	GO:0016311;GO:0003993;	dephosphorylation;acid phosphatase activity;
HORVU6Hr1G084860	BART1_0-p47351	DA1.B-CA.B	0.000393131	8.56691	379.226	up-regulated	Purple acid phosphatase	GO:0015078;GO:0046872;GO:0016021;GO:1902600;GO:0016311;GO:0033180;GO:0005576;GO:0003993;	proton transmembrane transporter activity;metal ion binding;integral component of membrane;proton transmembrane transport;dephosphorylation;proton-transporting V-type ATPase, V1 domain;extracellular region;acid phosphatase activity;
HORVU3Hr1G086200	BART1_0-p23357	DA1.B-CA.B	0.000162489	8.26756	308.166	up-regulated	Laccase	GO:0090502;GO:0055085;GO:0046873;GO:0003676;GO:0046274;GO:0004523;GO:0005507;GO:0009809;GO:0048046;GO:0016021;GO:0031047;GO:0055114;GO:0052716;GO:0030001;	RNA phosphodiester bond hydrolysis, endonucleolytic;transmembrane transport;metal ion transmembrane transporter activity;nucleic acid binding;lignin catabolic process;RNA-DNA hybrid ribonuclease activity;copper ion binding;lignin biosynthetic process;apoplast;integral component of membrane;gene silencing by RNA;oxidation-reduction process;hydroquinone:oxygen oxidoreductase activity;metal ion tran…
HORVU7Hr1G089480	BART1_0-p54683	DA1.B-CA.B	4.59751e-07	8.14042	282.17	up-regulated	Peroxidase	GO:0005576;GO:0009505;GO:0042744;GO:0020037;GO:0004601;GO:0006979;GO:0009816;GO:0009506;GO:0046872;GO:0005737;GO:0098869;GO:0016021;GO:0055114;	extracellular region;plant-type cell wall;hydrogen peroxide catabolic process;heme binding;peroxidase activity;response to oxidative stress;defense response to bacterium, incompatible interaction;plasmodesma;metal ion binding;cytoplasm;cellular oxidant detoxification;integral component of membrane;oxidation-reduction process;
HORVU7Hr1G040380	BART1_0-p51444	DA1.B-CA.B	0.000101248	7.80423	223.516	up-regulated	Chlorophyll a-b binding protein, chloroplastic	GO:0003676;GO:0046872;GO:0009765;GO:0009523;GO:0016021;GO:0009941;GO:0009522;GO:0018298;GO:0016168;GO:0009416;GO:0010287;GO:0009535;	nucleic acid binding;metal ion binding;photosynthesis, light harvesting;photosystem II;integral component of membrane;chloroplast envelope;photosystem I;protein-chromophore linkage;chlorophyll binding;response to light stimulus;plastoglobule;chloroplast thylakoid membrane;
HORVU7Hr1G040370	BART1_0-p51443	DA1.B-CA.B	0.00015045	7.46602	176.806	up-regulated	Chlorophyll a-b binding protein, chloroplastic	GO:0009765;GO:0009523;GO:0009941;GO:0009522;GO:0006355;GO:0009416;GO:0009535;GO:0003677;GO:0003700;GO:0046872;GO:0016021;GO:0018298;GO:0016168;GO:0010287;	photosynthesis, light harvesting;photosystem II;chloroplast envelope;photosystem I;regulation of transcription, DNA-templated;response to light stimulus;chloroplast thylakoid membrane;DNA binding;DNA-binding transcription factor activity;metal ion binding;integral component of membrane;protein-chromophore linkage;chlorophyll binding;plastoglobule;
HORVU2Hr1G000590	BART1_0-p06787	DA1.B-CA.B	0.00227292	7.35841	164.097	up-regulated	Disease resistance protein RGA2	GO:0043531;	ADP binding;
HORVU7Hr1G001030	BART1_0-p48288	DA1.B-CA.B	2.49432e-05	7.33532	161.492	up-regulated	von Willebrand factor type A domain containing protein, expressed	0	0
HORVU6Hr1G091650	BART1_0-p47899	DA1.B-CA.B	8.81138e-05	7.31897	159.672	up-regulated	Chlorophyll a-b binding protein, chloroplastic	GO:0009765;GO:0009523;GO:0009941;GO:0009522;GO:0006355;GO:0009416;GO:0009535;GO:0003677;GO:0003700;GO:0046872;GO:0016021;GO:0018298;GO:0016168;GO:0010287;	photosynthesis, light harvesting;photosystem II;chloroplast envelope;photosystem I;regulation of transcription, DNA-templated;response to light stimulus;chloroplast thylakoid membrane;DNA binding;DNA-binding transcription factor activity;metal ion binding;integral component of membrane;protein-chromophore linkage;chlorophyll binding;plastoglobule;
HORVU6Hr1G091660	BART1_0-p47898	DA1.B-CA.B	8.81138e-05	7.31897	159.672	up-regulated	Chlorophyll a-b binding protein, chloroplastic	GO:0009765;GO:0009523;GO:0009941;GO:0009522;GO:0006355;GO:0009416;GO:0009535;GO:0003677;GO:0003700;GO:0046872;GO:0016021;GO:0018298;GO:0016168;GO:0010287;	photosynthesis, light harvesting;photosystem II;chloroplast envelope;photosystem I;regulation of transcription, DNA-templated;response to light stimulus;chloroplast thylakoid membrane;DNA binding;DNA-binding transcription factor activity;metal ion binding;integral component of membrane;protein-chromophore linkage;chlorophyll binding;plastoglobule;
HORVU3Hr1G087420	BART1_0-p23442	DA1.B-CA.B	0.000247492	7.01744	129.557	up-regulated	Methyladenine glycosylase	GO:0003676;GO:0006284;GO:0016021;GO:0006541;GO:0008168;GO:0016740;GO:0043733;GO:0032259;	nucleic acid binding;base-excision repair;integral component of membrane;glutamine metabolic process;methyltransferase activity;transferase activity;DNA-3-methylbase glycosylase activity;methylation;
HORVU4Hr1G074840	BART1_0-p30947	DA1.B-CA.B	7.65111e-06	7.00013	128.011	up-regulated	Cytochrome P450 family protein, expressed	GO:0016705;GO:0005506;GO:0080110;GO:0016021;GO:0055114;GO:0004497;GO:0020037;	oxidoreductase activity, acting on paired donors, with incorporation or reduction of molecular oxygen;iron ion binding;sporopollenin biosynthetic process;integral component of membrane;oxidation-reduction process;monooxygenase activity;heme binding;
HORVU7Hr1G042010	BART1_0-p51543	DA1.B-CA.B	2.97127e-05	6.97739	126.01	up-regulated	3-ketoacyl-CoA synthase	GO:0005789;GO:0003676;GO:0009409;GO:0008270;GO:0009826;GO:0016747;GO:0016021;GO:0006633;GO:0009416;GO:0010025;	endoplasmic reticulum membrane;nucleic acid binding;response to cold;zinc ion binding;unidimensional cell growth;transferase activity, transferring acyl groups other than amino-acyl groups;integral component of membrane;fatty acid biosynthetic process;response to light stimulus;wax biosynthetic process;
HORVU1Hr1G054200	BART1_0-p03602	DA1.B-CA.B	0.000542884	6.87456	117.34	up-regulated	Beta-expansin 5	GO:0005618;GO:0016020;GO:0071555;GO:0019953;GO:0005576;	cell wall;membrane;cell wall organization;sexual reproduction;extracellular region;
HORVU3Hr1G075210	BART1_0-p22447	DA1.B-CA.B	0.000177088	6.82595	113.453	up-regulated	Expansin	GO:0009826;GO:0003735;GO:0080022;GO:0005618;GO:0016020;GO:0009664;GO:0005576;GO:0005840;GO:0006412;	unidimensional cell growth;structural constituent of ribosome;primary root development;cell wall;membrane;plant-type cell wall organization;extracellular region;ribosome;translation;
HORVU2Hr1G115980	BART1_0-p15835	DA1.B-CA.B	1.18554e-06	6.82131	113.089	up-regulated	Lipoxygenase	GO:0009570;GO:0016832;GO:0016702;GO:0042758;GO:0006189;GO:0006541;GO:0009753;GO:0009620;GO:0009751;GO:0009723;GO:0004642;GO:0033947;GO:0005975;GO:0009737;GO:0046872;GO:0031408;GO:0055114;	chloroplast stroma;aldehyde-lyase activity;oxidoreductase activity, acting on single donors with incorporation of molecular oxygen, incorporation of two atoms of oxygen;long-chain fatty acid catabolic process;'de novo' IMP biosynthetic process;glutamine metabolic process;response to jasmonic acid;response to fungus;response to salicylic acid;response to ethylene;phosphoribosylformylglycinamidine …
HORVU0Hr1G026850	BART1_0-p59462	DA1.B-CA.B	0.00403343	6.7624	108.564	up-regulated	0	GO:0140053;GO:0009522;GO:0005840;GO:0044446;GO:0009536;GO:0006412;GO:0003723;GO:0003735;GO:0070013;GO:0005739;GO:0016021;GO:0015979;GO:0016740;	mitochondrial gene expression;photosystem I;ribosome;intracellular organelle part;plastid;translation;RNA binding;structural constituent of ribosome;intracellular organelle lumen;mitochondrion;integral component of membrane;photosynthesis;transferase activity;
HORVU3Hr1G110330	BART1_0-p25339	DA1.B-CA.B	6.92832e-07	6.75103	107.712	up-regulated	Phospholipase A1-Igamma1 chloroplastic	GO:0009507;GO:0006629;GO:1901575;GO:0016787;	chloroplast;lipid metabolic process;organic substance catabolic process;hydrolase activity;
HORVU7Hr1G002820	BART1_0-p48447	DA1.B-CA.B	0.00793473	6.74045	106.925	up-regulated	Heme peroxidase	GO:0016701;GO:0006979;GO:1902609;GO:0097366;GO:0009627;GO:0008219;GO:0016174;GO:0033554;GO:0012511;GO:1902170;GO:0050832;GO:0009062;GO:0055085;GO:0022857;GO:0044764;GO:0042742;GO:0020037;GO:0004601;GO:0051213;GO:0004666;GO:0071241;GO:0005634;GO:0009737;GO:0046872;GO:0031408;GO:0098869;GO:0016021;GO:0071446;GO:0055114;GO:0010265;GO:0030258;GO:0016567;	oxidoreductase activity, acting on single donors with incorporation of molecular oxygen;response to oxidative stress;(R)-2-hydroxy-alpha-linolenic acid biosynthetic process;response to bronchodilator;systemic acquired resistance;cell death;NAD(P)H oxidase activity;cellular response to stress;monolayer-surrounded lipid storage body;cellular response to reactive nitrogen species;defense response to…
HORVU1Hr1G024180	BART1_0-p01783	DA1.B-CA.B	1.62748e-05	6.68809	103.114	up-regulated	Arabinogalactan protein 2	GO:0010262;GO:0009651;GO:0000904;GO:0090376;GO:0003690;GO:0006355;GO:0007155;GO:0009834;GO:0009735;GO:0005886;GO:0009733;GO:0009739;GO:0009826;GO:0009737;GO:2000008;GO:0031224;	somatic embryogenesis;response to salt stress;cell morphogenesis involved in differentiation;seed trichome differentiation;double-stranded DNA binding;regulation of transcription, DNA-templated;cell adhesion;plant-type secondary cell wall biogenesis;response to cytokinin;plasma membrane;response to auxin;response to gibberellin;unidimensional cell growth;response to abscisic acid;regulation of pr…
HORVU2Hr1G115960	BART1_0-p15840	DA1.B-CA.B	1.06516e-06	6.66068	101.173	up-regulated	Lipoxygenase	GO:0009570;GO:0016702;GO:0042758;GO:0009695;GO:0006189;GO:0006541;GO:0009611;GO:0009753;GO:0009532;GO:0009751;GO:0004642;GO:0009409;GO:0009507;GO:0031976;GO:0010311;GO:0010597;GO:0016832;GO:0090502;GO:0004096;GO:1900366;GO:0009620;GO:0007623;GO:0009723;GO:0005886;GO:0020037;GO:0003676;GO:0004523;GO:0033947;GO:0005975;GO:0009737;GO:0046872;GO:0031408;GO:0016021;GO:0098869;GO:0055114;GO:0030258;	chloroplast stroma;oxidoreductase activity, acting on single donors with incorporation of molecular oxygen, incorporation of two atoms of oxygen;long-chain fatty acid catabolic process;jasmonic acid biosynthetic process;'de novo' IMP biosynthetic process;glutamine metabolic process;response to wounding;response to jasmonic acid;plastid stroma;response to salicylic acid;phosphoribosylformylglycina…
HORVU5Hr1G000980	BART1_0-p32232	DA1.B-CA.B	1.37803e-05	6.49038	89.9085	up-regulated	Leucine-rich repeat protein kinase family protein isoform 1	GO:0016705;GO:0004674;GO:0006468;GO:0005886;GO:0020037;GO:0005524;GO:0000186;GO:0005515;GO:0004714;GO:0005506;GO:0016021;GO:0030244;GO:0055114;GO:0018212;GO:0035556;	oxidoreductase activity, acting on paired donors, with incorporation or reduction of molecular oxygen;protein serine/threonine kinase activity;protein phosphorylation;plasma membrane;heme binding;ATP binding;activation of MAPKK activity;protein binding;transmembrane receptor protein tyrosine kinase activity;iron ion binding;integral component of membrane;cellulose biosynthetic process;oxidation-r…
HORVU1Hr1G039250	BART1_0-p02660	DA1.B-CA.B	0.00123193	6.43301	86.4033	up-regulated	Cellulose synthase	GO:0090376;GO:0006011;GO:0006413;GO:0009834;GO:0005886;GO:0009833;GO:0009832;GO:0003743;GO:0003677;GO:0005634;GO:0005802;GO:0046872;GO:0000281;GO:0016021;GO:0016760;GO:0030244;GO:0071555;GO:0016874;	seed trichome differentiation;UDP-glucose metabolic process;translational initiation;plant-type secondary cell wall biogenesis;plasma membrane;plant-type primary cell wall biogenesis;plant-type cell wall biogenesis;translation initiation factor activity;DNA binding;nucleus;trans-Golgi network;metal ion binding;mitotic cytokinesis;integral component of membrane;cellulose synthase (UDP-forming) act…
HORVU4Hr1G081040	BART1_0-p31401	DA1.B-CA.B	0.000532048	6.40303	84.6263	up-regulated	Pleiotropic drug resistance protein 2	GO:0016887;GO:0005524;GO:0042626;GO:0055085;GO:0016021;GO:0005886;	ATPase activity;ATP binding;ATPase-coupled transmembrane transporter activity;transmembrane transport;integral component of membrane;plasma membrane;
HORVU6Hr1G024860	BART1_0-p43468	DA1.B-CA.B	0.00308502	6.37595	83.0521	up-regulated	Tyrosine-sulfated glycopeptide receptor 1	GO:0005524;GO:0016021;GO:0004674;GO:0006468;	ATP binding;integral component of membrane;protein serine/threonine kinase activity;protein phosphorylation;
HORVU2Hr1G010690	BART1_0-p07659	DA1.B-CA.B	0.000178222	6.35208	81.6897	up-regulated	Ribulose bisphosphate carboxylase small chain	GO:0016051;GO:0009853;GO:0015979;GO:0055114;GO:0015977;GO:0004497;GO:0016984;GO:0009536;	carbohydrate biosynthetic process;photorespiration;photosynthesis;oxidation-reduction process;carbon fixation;monooxygenase activity;ribulose-bisphosphate carboxylase activity;plastid;
HORVU2Hr1G010690	BART1_0-p07660	DA1.B-CA.B	1.8998e-05	6.34121	81.0766	up-regulated	Ribulose bisphosphate carboxylase small chain	GO:0016051;GO:0009853;GO:0015979;GO:0055114;GO:0015977;GO:0004497;GO:0016984;GO:0009536;	carbohydrate biosynthetic process;photorespiration;photosynthesis;oxidation-reduction process;carbon fixation;monooxygenase activity;ribulose-bisphosphate carboxylase activity;plastid;
HORVU3Hr1G081180	BART1_0-p22925	DA1.B-CA.B	0.000231232	6.29562	78.5544	up-regulated	Expansin	GO:0009826;GO:0003735;GO:0080022;GO:0005618;GO:0016020;GO:0009664;GO:0005576;GO:0005840;GO:0006412;	unidimensional cell growth;structural constituent of ribosome;primary root development;cell wall;membrane;plant-type cell wall organization;extracellular region;ribosome;translation;
HORVU0Hr1G005360	BART1_0-p57841	DA1.B-CA.B	9.69268e-05	6.26298	76.7973	up-regulated	Carboxypeptidase	GO:0019748;GO:0006508;GO:0004185;	secondary metabolic process;proteolysis;serine-type carboxypeptidase activity;
HORVU3Hr1G034100	BART1_0-p19609	DA1.B-CA.B	0.00924781	6.24365	75.7751	up-regulated	Germin-like protein 5-1	GO:0004722;GO:2000280;GO:0009506;GO:0016491;GO:0048046;GO:0005618;GO:0006470;GO:0016021;GO:0030145;GO:0055114;GO:0045735;GO:0010497;	protein serine/threonine phosphatase activity;regulation of root development;plasmodesma;oxidoreductase activity;apoplast;cell wall;protein dephosphorylation;integral component of membrane;manganese ion binding;oxidation-reduction process;nutrient reservoir activity;plasmodesmata-mediated intercellular transport;
HORVU2Hr1G010690	BART1_0-p07809	DA1.B-CA.B	0.000105661	6.20146	73.5912	up-regulated	Ribulose bisphosphate carboxylase small chain	GO:0006261;GO:0009853;GO:0004497;GO:0009536;GO:0003677;GO:0005524;GO:0003887;GO:0016051;GO:0071897;GO:0015979;GO:0055114;GO:0015977;GO:0016984;	DNA-dependent DNA replication;photorespiration;monooxygenase activity;plastid;DNA binding;ATP binding;DNA-directed DNA polymerase activity;carbohydrate biosynthetic process;DNA biosynthetic process;photosynthesis;oxidation-reduction process;carbon fixation;ribulose-bisphosphate carboxylase activity;
HORVU3Hr1G027970	BART1_0-p19141	DA1.B-CA.B	5.09282e-05	6.15819	71.4169	up-regulated	Tyrosine--tRNA ligase	GO:0009506;GO:0016021;GO:0005794;GO:0005773;GO:0016874;GO:0016413;	plasmodesma;integral component of membrane;Golgi apparatus;vacuole;ligase activity;O-acetyltransferase activity;
HORVU2Hr1G079910	BART1_0-p12749	DA1.B-CA.B	0.00248129	6.1172	69.4164	up-regulated	Chlorophyll a-b binding protein, chloroplastic	GO:0019904;GO:0009765;GO:0009523;GO:0009941;GO:0009522;GO:0009416;GO:0009535;GO:0016491;GO:0016021;GO:0018298;GO:0055114;GO:0016168;GO:0010287;	protein domain specific binding;photosynthesis, light harvesting;photosystem II;chloroplast envelope;photosystem I;response to light stimulus;chloroplast thylakoid membrane;oxidoreductase activity;integral component of membrane;protein-chromophore linkage;oxidation-reduction process;chlorophyll binding;plastoglobule;
HORVU2Hr1G013740	BART1_0-p07947	DA1.B-CA.B	0.00196803	6.07914	67.609	up-regulated	Peroxidase	GO:0007059;GO:0004672;GO:0000226;GO:0005576;GO:0009505;GO:0006468;GO:0000278;GO:0042744;GO:0020037;GO:0004601;GO:0006979;GO:0005524;GO:0009506;GO:0048511;GO:0046872;GO:0098869;GO:0016021;GO:0032465;GO:0005829;GO:0055114;GO:0050832;	chromosome segregation;protein kinase activity;microtubule cytoskeleton organization;extracellular region;plant-type cell wall;protein phosphorylation;mitotic cell cycle;hydrogen peroxide catabolic process;heme binding;peroxidase activity;response to oxidative stress;ATP binding;plasmodesma;rhythmic process;metal ion binding;cellular oxidant detoxification;integral component of membrane;regulatio…
HORVU2Hr1G090670	BART1_0-p13612	DA1.B-CA.B	0.00018144	6.06959	67.1626	up-regulated	Sulfotransferase	GO:0003676;GO:0008270;GO:0016021;GO:0008146;GO:0016787;	nucleic acid binding;zinc ion binding;integral component of membrane;sulfotransferase activity;hydrolase activity;
HORVU1Hr1G054240	BART1_0-p03605	DA1.B-CA.B	0.0034336	5.98933	63.5283	up-regulated	Beta-expansin 7	GO:0005618;GO:0016020;GO:0071555;GO:0019953;GO:0005576;	cell wall;membrane;cell wall organization;sexual reproduction;extracellular region;
HORVU4Hr1G056220	BART1_0-p29646	DA1.B-CA.B	0.000932482	5.93093	61.0079	up-regulated	Protein trichome birefringence-like 28	GO:0043967;GO:0009651;GO:0005794;GO:0044446;GO:0006348;GO:0009414;GO:0045492;GO:0000781;GO:0000790;GO:0045893;GO:0042393;GO:0098588;GO:0016021;GO:0050826;GO:0010485;GO:0016413;	histone H4 acetylation;response to salt stress;Golgi apparatus;intracellular organelle part;chromatin silencing at telomere;response to water deprivation;xylan biosynthetic process;chromosome, telomeric region;nuclear chromatin;positive regulation of transcription, DNA-templated;histone binding;bounding membrane of organelle;integral component of membrane;response to freezing;H4 histone acetyltra…
HORVU4Hr1G090820	BART1_0-p32130	DA1.B-CA.B	3.5973e-05	5.9185	60.4849	up-regulated	Xyloglucan endotransglucosylase/hydrolase	GO:0016998;GO:0046872;GO:0048046;GO:0005618;GO:0016021;GO:0071555;GO:0016762;GO:0004553;GO:0030246;GO:0010411;GO:0005886;GO:0042546;	cell wall macromolecule catabolic process;metal ion binding;apoplast;cell wall;integral component of membrane;cell wall organization;xyloglucan:xyloglucosyl transferase activity;hydrolase activity, hydrolyzing O-glycosyl compounds;carbohydrate binding;xyloglucan metabolic process;plasma membrane;cell wall biogenesis;
HORVU1Hr1G088920	BART1_0-p06217	DA1.B-CA.B	5.28157e-05	5.87008	58.4883	up-regulated	Chlorophyll a-b binding protein, chloroplastic	GO:0009765;GO:0009523;GO:0009941;GO:0009522;GO:0006355;GO:0009416;GO:0009535;GO:0003676;GO:0003677;GO:0003700;GO:0046872;GO:0016021;GO:0018298;GO:0016168;GO:0010287;	photosynthesis, light harvesting;photosystem II;chloroplast envelope;photosystem I;regulation of transcription, DNA-templated;response to light stimulus;chloroplast thylakoid membrane;nucleic acid binding;DNA binding;DNA-binding transcription factor activity;metal ion binding;integral component of membrane;protein-chromophore linkage;chlorophyll binding;plastoglobule;
HORVU5Hr1G001180	BART1_0-p32244	DA1.B-CA.B	4.8857e-07	5.86744	58.3815	up-regulated	Lipoxygenase	GO:0016702;GO:0009695;GO:0009611;GO:0009753;GO:0009532;GO:0009620;GO:0080027;GO:0009751;GO:0007623;GO:0009526;GO:0009723;GO:0009409;GO:0009507;GO:0009617;GO:0005515;GO:0009737;GO:0046872;GO:0031408;GO:0010628;GO:0055035;GO:0016021;GO:0055114;GO:0010597;GO:0030258;	oxidoreductase activity, acting on single donors with incorporation of molecular oxygen, incorporation of two atoms of oxygen;jasmonic acid biosynthetic process;response to wounding;response to jasmonic acid;plastid stroma;response to fungus;response to herbivore;response to salicylic acid;circadian rhythm;plastid envelope;response to ethylene;response to cold;chloroplast;response to bacterium;pr…
HORVU1Hr1G078740	BART1_0-p05430	DA1.B-CA.B	5.98376e-05	5.86033	58.0947	up-regulated	1-aminocyclopropane-1-carboxylate oxidase 3	GO:0016491;GO:0046872;GO:0055114;	oxidoreductase activity;metal ion binding;oxidation-reduction process;
HORVU4Hr1G001450	BART1_0-p26099	DA1.B-CA.B	0.000253748	5.82955	56.8681	up-regulated	Fatty acyl-CoA reductase	GO:0102965;GO:0006629;GO:0016021;GO:0055114;GO:0080019;GO:0010345;GO:0035336;	alcohol-forming fatty acyl-CoA reductase activity;lipid metabolic process;integral component of membrane;oxidation-reduction process;fatty-acyl-CoA reductase (alcohol-forming) activity;suberin biosynthetic process;long-chain fatty-acyl-CoA metabolic process;
HORVU1Hr1G089380	BART1_0-p06248	DA1.B-CA.B	2.58558e-05	5.82745	56.7855	up-regulated	Subtilisin-like protease	GO:0005615;GO:0006508;GO:0004252;GO:0016021;	extracellular space;proteolysis;serine-type endopeptidase activity;integral component of membrane;
HORVU5Hr1G093410	BART1_0-p38872	DA1.B-CA.B	0.00110731	5.79519	55.5297	up-regulated	Leucine Rich Repeat family protein, expressed	GO:0016021;GO:0043531;GO:0016310;GO:0005199;GO:0016301;	integral component of membrane;ADP binding;phosphorylation;structural constituent of cell wall;kinase activity;
HORVU7Hr1G058120	BART1_0-p52626	DA1.B-CA.B	3.28748e-05	5.7732	54.6896	up-regulated	Chlorophyll a-b binding protein, chloroplastic	GO:0009765;GO:0009523;GO:0009941;GO:0009522;GO:0006355;GO:0009416;GO:0009535;GO:0003676;GO:0005975;GO:0003700;GO:0046872;GO:0003824;GO:0016021;GO:0018298;GO:0016168;GO:0030246;GO:0010287;	photosynthesis, light harvesting;photosystem II;chloroplast envelope;photosystem I;regulation of transcription, DNA-templated;response to light stimulus;chloroplast thylakoid membrane;nucleic acid binding;carbohydrate metabolic process;DNA-binding transcription factor activity;metal ion binding;catalytic activity;integral component of membrane;protein-chromophore linkage;chlorophyll binding;carbo…
HORVU4Hr1G087310	BART1_0-p31854	DA1.B-CA.B	0.000425304	5.70821	52.2807	up-regulated	Acid phosphatase 1	GO:0090502;GO:0003676;GO:0004523;GO:0016311;GO:0003993;	RNA phosphodiester bond hydrolysis, endonucleolytic;nucleic acid binding;RNA-DNA hybrid ribonuclease activity;dephosphorylation;acid phosphatase activity;
HORVU5Hr1G089230	BART1_0-p38542	DA1.B-CA.B	0.00069103	5.69048	51.6424	up-regulated	Fatty acyl-CoA reductase	GO:0102965;GO:0006629;GO:0016021;GO:0055114;GO:0080019;GO:0010345;GO:0035336;	alcohol-forming fatty acyl-CoA reductase activity;lipid metabolic process;integral component of membrane;oxidation-reduction process;fatty-acyl-CoA reductase (alcohol-forming) activity;suberin biosynthetic process;long-chain fatty-acyl-CoA metabolic process;
HORVU1Hr1G075160	BART1_0-p05168	DA1.B-CA.B	0.000655581	5.68564	51.4694	up-regulated	Phenylcoumaran benzylic ether reductase	GO:0009699;GO:0046686;GO:0005886;GO:0047526;GO:0006995;GO:0009806;GO:0050664;GO:0006979;GO:0005737;GO:0010438;GO:0016021;GO:0070402;GO:0055114;GO:0016036;	phenylpropanoid biosynthetic process;response to cadmium ion;plasma membrane;2'-hydroxyisoflavone reductase activity;cellular response to nitrogen starvation;lignan metabolic process;oxidoreductase activity, acting on NAD(P)H, oxygen as acceptor;response to oxidative stress;cytoplasm;cellular response to sulfur starvation;integral component of membrane;NADPH binding;oxidation-reduction process;ce…
HORVU4Hr1G019430	BART1_0-p27430	DA1.B-CA.B	0.00424455	5.55634	47.0569	up-regulated	0	GO:0035023;GO:0006281;GO:0044815;GO:0022406;GO:0008324;GO:0007059;GO:0000139;GO:0006325;GO:0006323;GO:0032968;GO:0051301;GO:0005524;GO:0005667;GO:0003700;GO:0051640;GO:0003723;GO:0016192;GO:0009908;GO:0098655;GO:0016055;GO:0032940;GO:0060090;GO:0065004;GO:0005089;GO:0007601;GO:0000785;GO:0080008;GO:0005886;GO:0007049;GO:0005634;GO:0003677;GO:0004842;GO:0070013;GO:0046872;GO:0042790;GO:0042273;GO:…	regulation of Rho protein signal transduction;DNA repair;DNA packaging complex;membrane docking;cation transmembrane transporter activity;chromosome segregation;Golgi membrane;chromatin organization;DNA packaging;positive regulation of transcription elongation from RNA polymerase II promoter;cell division;ATP binding;transcription factor complex;DNA-binding transcription factor activity;organelle…
HORVU1Hr1G085050	BART1_0-p05945	DA1.B-CA.B	0.00359528	5.49717	45.1662	up-regulated	Membrane protein-like	GO:0046872;GO:0016021;GO:0055114;GO:0004497;	metal ion binding;integral component of membrane;oxidation-reduction process;monooxygenase activity;
HORVU3Hr1G071770	BART1_0-p22208	DA1.B-CA.B	0.00132443	5.44689	43.619	up-regulated	Putative cellulose synthase (Fragment)	GO:0090376;GO:0009834;GO:0009833;GO:0009832;GO:0009414;GO:0005802;GO:0000281;GO:0010214;GO:0030244;GO:0071555;GO:0050832;GO:0010192;GO:0006970;GO:0006011;GO:0005840;GO:0042742;GO:0005886;GO:0003677;GO:0005634;GO:0005515;GO:0046872;GO:0005618;GO:0016021;GO:0016760;GO:0071944;	seed trichome differentiation;plant-type secondary cell wall biogenesis;plant-type primary cell wall biogenesis;plant-type cell wall biogenesis;response to water deprivation;trans-Golgi network;mitotic cytokinesis;seed coat development;cellulose biosynthetic process;cell wall organization;defense response to fungus;mucilage biosynthetic process;response to osmotic stress;UDP-glucose metabolic pro…
HORVU6Hr1G073100	BART1_0-p46497	DA1.B-CA.B	2.73753e-05	5.44073	43.4334	up-regulated	Threonine endopeptidase	GO:0004812;GO:0016021;GO:0044434;GO:0009532;GO:0009526;GO:0009579;GO:0031984;	aminoacyl-tRNA ligase activity;integral component of membrane;chloroplast part;plastid stroma;plastid envelope;thylakoid;organelle subcompartment;
HORVU2Hr1G010670	BART1_0-p07649	DA1.B-CA.B	0.000604754	5.44015	43.4159	up-regulated	Ribulose bisphosphate carboxylase small chain	GO:0016051;GO:0009853;GO:0015979;GO:0055114;GO:0015977;GO:0004497;GO:0016984;GO:0009536;	carbohydrate biosynthetic process;photorespiration;photosynthesis;oxidation-reduction process;carbon fixation;monooxygenase activity;ribulose-bisphosphate carboxylase activity;plastid;
HORVU5Hr1G016600	BART1_0-p33359	DA1.B-CA.B	0.00115704	5.43233	43.1811	up-regulated	Nucleoredoxin	GO:0090502;GO:0008270;GO:0140096;GO:0006464;GO:0003676;GO:0004523;GO:0005524;GO:0016021;GO:0016310;GO:0030246;GO:0016773;GO:0016301;GO:0035556;	RNA phosphodiester bond hydrolysis, endonucleolytic;zinc ion binding;catalytic activity, acting on a protein;cellular protein modification process;nucleic acid binding;RNA-DNA hybrid ribonuclease activity;ATP binding;integral component of membrane;phosphorylation;carbohydrate binding;phosphotransferase activity, alcohol group as acceptor;kinase activity;intracellular signal transduction;
HORVU1Hr1G088930	BART1_0-p06213	DA1.B-CA.B	0.000118992	5.3959	42.1046	up-regulated	Chlorophyll a-b binding protein, chloroplastic	GO:0009765;GO:0009523;GO:0009941;GO:0009522;GO:0006355;GO:0009416;GO:0009535;GO:0003676;GO:0005975;GO:0003700;GO:0046872;GO:0003824;GO:0016021;GO:0018298;GO:0016168;GO:0030246;GO:0010287;	photosynthesis, light harvesting;photosystem II;chloroplast envelope;photosystem I;regulation of transcription, DNA-templated;response to light stimulus;chloroplast thylakoid membrane;nucleic acid binding;carbohydrate metabolic process;DNA-binding transcription factor activity;metal ion binding;catalytic activity;integral component of membrane;protein-chromophore linkage;chlorophyll binding;carbo…
HORVU0Hr1G032480	BART1_0-p59861	DA1.B-CA.B	5.71281e-05	5.39049	41.9468	up-regulated	Transmembrane protein	GO:0005618;GO:0071555;GO:0005576;	cell wall;cell wall organization;extracellular region;
HORVU7Hr1G032340	BART1_0-p50829	DA1.B-CA.B	0.00020965	5.34393	40.6146	up-regulated	Pectinesterase	GO:0005576;GO:0005730;GO:0000466;GO:0042545;GO:0000179;GO:0005654;GO:0000463;GO:0045490;GO:0009617;GO:0009506;GO:0003723;GO:0043086;GO:0004857;GO:0045330;GO:0005618;GO:0043021;GO:0016021;GO:0031167;GO:0030599;GO:0030687;	extracellular region;nucleolus;maturation of 5.8S rRNA from tricistronic rRNA transcript (SSU-rRNA, 5.8S rRNA, LSU-rRNA);cell wall modification;rRNA (adenine-N6,N6-)-dimethyltransferase activity;nucleoplasm;maturation of LSU-rRNA from tricistronic rRNA transcript (SSU-rRNA, 5.8S rRNA, LSU-rRNA);pectin catabolic process;response to bacterium;plasmodesma;RNA binding;negative regulation of catalytic…
HORVU3Hr1G057860	BART1_0-p21153	DA1.B-CA.B	0.000521759	5.33826	40.4553	up-regulated	0	GO:0005524;GO:0004869;GO:0016021;GO:0010951;GO:0009664;GO:0004672;GO:0005199;GO:0006468;	ATP binding;cysteine-type endopeptidase inhibitor activity;integral component of membrane;negative regulation of endopeptidase activity;plant-type cell wall organization;protein kinase activity;structural constituent of cell wall;protein phosphorylation;
HORVU5Hr1G084230	BART1_0-p38139	DA1.B-CA.B	2.71199e-05	5.2453	37.9309	up-regulated	Plasma membrane intrinsic protein 2	GO:0015267;GO:0055085;GO:0005372;GO:0005773;GO:0051290;GO:0005886;GO:0009414;GO:0006833;GO:0009506;GO:0005515;GO:0051289;GO:0016021;GO:0032991;GO:0016787;	channel activity;transmembrane transport;water transmembrane transporter activity;vacuole;protein heterotetramerization;plasma membrane;response to water deprivation;water transport;plasmodesma;protein binding;protein homotetramerization;integral component of membrane;protein-containing complex;hydrolase activity;
HORVU3Hr1G086160	BART1_0-p23346	DA1.B-CA.B	0.000998479	5.23315	37.6127	up-regulated	Laccase	GO:0090502;GO:0003676;GO:0046274;GO:0004523;GO:0055085;GO:0005507;GO:0048046;GO:0016021;GO:0055114;GO:0046873;GO:0052716;GO:0030001;	RNA phosphodiester bond hydrolysis, endonucleolytic;nucleic acid binding;lignin catabolic process;RNA-DNA hybrid ribonuclease activity;transmembrane transport;copper ion binding;apoplast;integral component of membrane;oxidation-reduction process;metal ion transmembrane transporter activity;hydroquinone:oxygen oxidoreductase activity;metal ion transport;
HORVU4Hr1G087250	BART1_0-p31852	DA1.B-CA.B	0.000142486	5.21176	37.0591	up-regulated	3'-N-debenzoyl-2'-deoxytaxol N-benzoyltransferase	GO:0016747;GO:0016491;GO:0055114;	transferase activity, transferring acyl groups other than amino-acyl groups;oxidoreductase activity;oxidation-reduction process;
HORVU2Hr1G119050	BART1_0-p16102	DA1.B-CA.B	0.000257605	5.20655	36.9256	up-regulated	NADPH-protochlorophyllide oxidoreductase	GO:0015995;GO:0016746;GO:0019904;GO:0015074;GO:0009526;GO:0009723;GO:0003676;GO:0009507;GO:0046872;GO:0055035;GO:0016021;GO:0015979;GO:0055114;GO:0016630;	chlorophyll biosynthetic process;transferase activity, transferring acyl groups;protein domain specific binding;DNA integration;plastid envelope;response to ethylene;nucleic acid binding;chloroplast;metal ion binding;plastid thylakoid membrane;integral component of membrane;photosynthesis;oxidation-reduction process;protochlorophyllide reductase activity;
HORVU2Hr1G010690	BART1_0-p07650	DA1.B-CA.B	0.000270118	5.14477	35.3776	up-regulated	Ribulose bisphosphate carboxylase small chain	GO:0016051;GO:0009853;GO:0015979;GO:0055114;GO:0015977;GO:0004497;GO:0016984;GO:0009536;	carbohydrate biosynthetic process;photorespiration;photosynthesis;oxidation-reduction process;carbon fixation;monooxygenase activity;ribulose-bisphosphate carboxylase activity;plastid;
HORVU5Hr1G047630	BART1_0-p35445	DA1.B-CA.B	0.000641625	5.13475	35.1328	up-regulated	TRICHOME BIREFRINGENCE-LIKE 34	GO:0045492;GO:0004568;GO:0016998;GO:0006032;GO:0098588;GO:0016021;GO:0050826;GO:0005794;GO:0044446;GO:0016413;	xylan biosynthetic process;chitinase activity;cell wall macromolecule catabolic process;chitin catabolic process;bounding membrane of organelle;integral component of membrane;response to freezing;Golgi apparatus;intracellular organelle part;O-acetyltransferase activity;
HORVU7Hr1G072450	BART1_0-p53480	DA1.B-CA.B	6.8843e-05	5.12922	34.9985	up-regulated	MYB transcription factor	GO:1900378;GO:1901428;GO:0005634;GO:0003677;GO:0001067;GO:0005524;GO:0000165;GO:0003700;GO:0045893;GO:0016021;GO:0030154;GO:0004707;GO:2000652;	positive regulation of secondary metabolite biosynthetic process;regulation of syringal lignin biosynthetic process;nucleus;DNA binding;regulatory region nucleic acid binding;ATP binding;MAPK cascade;DNA-binding transcription factor activity;positive regulation of transcription, DNA-templated;integral component of membrane;cell differentiation;MAP kinase activity;regulation of secondary cell wall…
HORVU5Hr1G109250	BART1_0-p40210	DA1.B-CA.B	9.16742e-06	5.0796	33.8152	up-regulated	Chlorophyll a-b binding protein, chloroplastic	GO:0009765;GO:0009523;GO:0009941;GO:0009522;GO:0006355;GO:0009416;GO:0009535;GO:0003676;GO:0003700;GO:0046872;GO:0016021;GO:0018298;GO:0016168;GO:0010287;	photosynthesis, light harvesting;photosystem II;chloroplast envelope;photosystem I;regulation of transcription, DNA-templated;response to light stimulus;chloroplast thylakoid membrane;nucleic acid binding;DNA-binding transcription factor activity;metal ion binding;integral component of membrane;protein-chromophore linkage;chlorophyll binding;plastoglobule;
HORVU7Hr1G036390	BART1_0-p51130	DA1.B-CA.B	0.00261383	5.06787	33.5414	up-regulated	Blue copper	GO:0010044;GO:0010043;GO:0090377;GO:0009651;GO:0090378;GO:0009055;GO:0046688;GO:0022900;GO:0009735;GO:0046658;GO:0009733;GO:0009737;GO:0046872;GO:0016021;GO:0010555;	response to aluminum ion;response to zinc ion;seed trichome initiation;response to salt stress;seed trichome elongation;electron transfer activity;response to copper ion;electron transport chain;response to cytokinin;anchored component of plasma membrane;response to auxin;response to abscisic acid;metal ion binding;integral component of membrane;response to mannitol;
HORVU7Hr1G083970	BART1_0-p54298	DA1.B-CA.B	0.00776237	5.0636	33.4423	up-regulated	NADP-dependent alkenal double bond reductase	GO:0016491;GO:0016021;GO:0055114;GO:0043531;	oxidoreductase activity;integral component of membrane;oxidation-reduction process;ADP binding;
HORVU6Hr1G066460	BART1_0-p46020	DA1.B-CA.B	0.00176183	5.04419	32.9953	up-regulated	E3 ubiquitin-protein ligase HERC2	GO:0008270;	zinc ion binding;
HORVU4Hr1G074520	BART1_0-p30913	DA1.B-CA.B	0.000423189	5.03797	32.8535	up-regulated	Amine oxidase	GO:0009308;GO:0005507;GO:0048038;GO:0008131;GO:0016021;GO:0055114;	amine metabolic process;copper ion binding;quinone binding;primary amine oxidase activity;integral component of membrane;oxidation-reduction process;
HORVU1Hr1G060880	BART1_0-p04070	DA1.B-CA.B	4.26751e-05	4.99583	31.9076	up-regulated	0	GO:0090502;GO:0008270;GO:0006081;GO:0009941;GO:0006431;GO:0006355;GO:0009414;GO:0004029;GO:0006825;GO:0004523;GO:0003677;GO:0005634;GO:0005524;GO:0005758;GO:0003700;GO:0009737;GO:0004825;GO:0016021;GO:0055114;GO:0016531;GO:0033721;	RNA phosphodiester bond hydrolysis, endonucleolytic;zinc ion binding;cellular aldehyde metabolic process;chloroplast envelope;methionyl-tRNA aminoacylation;regulation of transcription, DNA-templated;response to water deprivation;aldehyde dehydrogenase (NAD) activity;copper ion transport;RNA-DNA hybrid ribonuclease activity;DNA binding;nucleus;ATP binding;mitochondrial intermembrane space;DNA-bind…
HORVU0Hr1G030690	BART1_0-p59737	DA1.B-CA.B	0.000146244	4.97298	31.4063	up-regulated	Ribosomal protein S8	GO:0009507;GO:0003735;GO:0016020;GO:0009532;GO:0044445;GO:0019843;GO:0005840;GO:0009526;GO:0006412;	chloroplast;structural constituent of ribosome;membrane;plastid stroma;cytosolic part;rRNA binding;ribosome;plastid envelope;translation;
HORVU3Hr1G065880	BART1_0-p21708	DA1.B-CA.B	0.000307026	4.96469	31.2263	up-regulated	MYB transcription factor	GO:0005634;GO:0003677;GO:0001067;GO:0003700;GO:0030154;GO:0006355;	nucleus;DNA binding;regulatory region nucleic acid binding;DNA-binding transcription factor activity;cell differentiation;regulation of transcription, DNA-templated;
HORVU5Hr1G066280	BART1_0-p36755	DA1.B-CA.B	1.0741e-06	4.95112	30.934	up-regulated	Chlorophyll a-b binding protein, chloroplastic	GO:0019904;GO:0009765;GO:0009523;GO:0080167;GO:0009941;GO:0009522;GO:0009416;GO:0042545;GO:0009535;GO:0009409;GO:0046872;GO:0045330;GO:0016021;GO:0018298;GO:0016168;GO:0010287;GO:0030599;	protein domain specific binding;photosynthesis, light harvesting;photosystem II;response to karrikin;chloroplast envelope;photosystem I;response to light stimulus;cell wall modification;chloroplast thylakoid membrane;response to cold;metal ion binding;aspartyl esterase activity;integral component of membrane;protein-chromophore linkage;chlorophyll binding;plastoglobule;pectinesterase activity;
HORVU5Hr1G067200	BART1_0-p36820	DA1.B-CA.B	2.78064e-06	4.9418	30.7347	up-regulated	Phosphatidylinositol 4-kinase	GO:0008270;GO:0061630;GO:0009737;GO:0016021;GO:0016310;GO:0051537;GO:0016301;GO:0016874;GO:0006511;GO:0016567;	zinc ion binding;ubiquitin protein ligase activity;response to abscisic acid;integral component of membrane;phosphorylation;2 iron, 2 sulfur cluster binding;kinase activity;ligase activity;ubiquitin-dependent protein catabolic process;protein ubiquitination;
HORVU4Hr1G069070	BART1_0-p30504	DA1.B-CA.B	6.40667e-07	4.92191	30.3139	up-regulated	0	GO:0004106;GO:0009073;GO:0046417;	chorismate mutase activity;aromatic amino acid family biosynthetic process;chorismate metabolic process;
HORVU1Hr1G063780	BART1_0-p04265	DA1.B-CA.B	2.99109e-05	4.9158	30.1858	up-regulated	DNA-directed RNA polymerase subunit beta	GO:0030170;GO:0009413;GO:0004351;GO:0009686;GO:0040008;GO:0009899;GO:0009826;GO:0006536;GO:0016491;GO:0046872;GO:0009908;GO:0016021;GO:0055114;	pyridoxal phosphate binding;response to flooding;glutamate decarboxylase activity;gibberellin biosynthetic process;regulation of growth;ent-kaurene synthase activity;unidimensional cell growth;glutamate metabolic process;oxidoreductase activity;metal ion binding;flower development;integral component of membrane;oxidation-reduction process;
HORVU5Hr1G064230	BART1_0-p36668	DA1.B-CA.B	0.00261752	4.89614	29.7772	up-regulated	Cellulose synthase	GO:0010383;GO:0010330;GO:0042538;GO:0045488;GO:0006413;GO:0045229;GO:0009834;GO:0005886;GO:0009833;GO:0009832;GO:0003743;GO:0005802;GO:0009507;GO:0044085;GO:0005515;GO:0005768;GO:0009506;GO:0046872;GO:0000281;GO:0016021;GO:0016760;GO:0030244;GO:0071554;GO:0071555;	cell wall polysaccharide metabolic process;cellulose synthase complex;hyperosmotic salinity response;pectin metabolic process;translational initiation;external encapsulating structure organization;plant-type secondary cell wall biogenesis;plasma membrane;plant-type primary cell wall biogenesis;plant-type cell wall biogenesis;translation initiation factor activity;trans-Golgi network;chloroplast;c…
HORVU2Hr1G048510	BART1_0-p10596	DA1.B-CA.B	0.00742643	4.88801	29.6099	up-regulated	Tripeptidyl-peptidase 2	GO:0009507;GO:0022626;GO:0008240;GO:0006508;GO:0004252;GO:0016021;GO:0004177;GO:0005774;	chloroplast;cytosolic ribosome;tripeptidyl-peptidase activity;proteolysis;serine-type endopeptidase activity;integral component of membrane;aminopeptidase activity;vacuolar membrane;
HORVU7Hr1G098390	BART1_0-p55356	DA1.B-CA.B	3.63435e-06	4.88138	29.4742	up-regulated	Xyloglucan endotransglucosylase/hydrolase	GO:0006355;GO:0004553;GO:0042546;GO:0005634;GO:0003677;GO:0005516;GO:0003700;GO:0048046;GO:0005618;GO:0016021;GO:0071555;GO:0016762;GO:0010411;	regulation of transcription, DNA-templated;hydrolase activity, hydrolyzing O-glycosyl compounds;cell wall biogenesis;nucleus;DNA binding;calmodulin binding;DNA-binding transcription factor activity;apoplast;cell wall;integral component of membrane;cell wall organization;xyloglucan:xyloglucosyl transferase activity;xyloglucan metabolic process;
HORVU1Hr1G078380	BART1_0-p05405	DA1.B-CA.B	0.000166496	4.85357	28.9115	up-regulated	Chlorophyll a-b binding protein, chloroplastic	GO:0009765;GO:0009523;GO:0009941;GO:0009522;GO:0006355;GO:0009416;GO:0009535;GO:0003676;GO:0003700;GO:0046872;GO:0016021;GO:0018298;GO:0016168;GO:0010287;	photosynthesis, light harvesting;photosystem II;chloroplast envelope;photosystem I;regulation of transcription, DNA-templated;response to light stimulus;chloroplast thylakoid membrane;nucleic acid binding;DNA-binding transcription factor activity;metal ion binding;integral component of membrane;protein-chromophore linkage;chlorophyll binding;plastoglobule;
HORVU1Hr1G016980	BART1_0-p01317	DA1.B-CA.B	0.0033276	4.82474	28.3395	up-regulated	Peroxidase	GO:0016788;GO:0016758;GO:0055085;GO:0022857;GO:0048658;GO:0009555;GO:0006397;GO:0005576;GO:0009505;GO:0006413;GO:0042744;GO:0020037;GO:0004601;GO:0006979;GO:0003743;GO:0009506;GO:0003735;GO:0046872;GO:0098869;GO:0016021;GO:0055114;GO:0015934;	hydrolase activity, acting on ester bonds;transferase activity, transferring hexosyl groups;transmembrane transport;transmembrane transporter activity;anther wall tapetum development;pollen development;mRNA processing;extracellular region;plant-type cell wall;translational initiation;hydrogen peroxide catabolic process;heme binding;peroxidase activity;response to oxidative stress;translation init…
HORVU3Hr1G002840	BART1_0-p17165	DA1.B-CA.B	3.2932e-05	4.81537	28.1559	up-regulated	Glycosyltransferase family 61 protein	GO:0016757;GO:0016021;	transferase activity, transferring glycosyl groups;integral component of membrane;
HORVU6Hr1G016940	BART1_0-p42916	DA1.B-CA.B	0.00027705	4.78619	27.5922	up-regulated	Chlorophyll a-b binding protein, chloroplastic	GO:0003676;GO:0046872;GO:0009765;GO:0009523;GO:0016021;GO:0009941;GO:0009522;GO:0018298;GO:0016168;GO:0009416;GO:0010287;GO:0009535;	nucleic acid binding;metal ion binding;photosynthesis, light harvesting;photosystem II;integral component of membrane;chloroplast envelope;photosystem I;protein-chromophore linkage;chlorophyll binding;response to light stimulus;plastoglobule;chloroplast thylakoid membrane;
HORVU5Hr1G112280	BART1_0-p40463	DA1.B-CA.B	0.00164646	4.77263	27.3341	up-regulated	PMR5 N-terminal domain	GO:0045489;GO:0044267;GO:0005794;GO:0007166;GO:0004674;GO:0006468;GO:0043412;GO:0009834;GO:0042545;GO:0005886;GO:0070592;GO:0005524;GO:0045491;GO:0016491;GO:0016021;GO:0030244;GO:0055114;GO:0016310;GO:1990937;GO:0016413;GO:0071669;	pectin biosynthetic process;cellular protein metabolic process;Golgi apparatus;cell surface receptor signaling pathway;protein serine/threonine kinase activity;protein phosphorylation;macromolecule modification;plant-type secondary cell wall biogenesis;cell wall modification;plasma membrane;cell wall polysaccharide biosynthetic process;ATP binding;xylan metabolic process;oxidoreductase activity;i…
HORVU3Hr1G035650	BART1_0-p19713	DA1.B-CA.B	0.000433588	4.7718	27.3185	up-regulated	Rapid alkalinization factor	GO:0048364;GO:0009506;GO:0030308;GO:0048046;GO:0016021;GO:0007267;GO:0010469;GO:0019722;GO:0009505;GO:0005179;	root development;plasmodesma;negative regulation of cell growth;apoplast;integral component of membrane;cell-cell signaling;regulation of signaling receptor activity;calcium-mediated signaling;plant-type cell wall;hormone activity;
HORVU4Hr1G074530	BART1_0-p30915	DA1.B-CA.B	0.000773923	4.76431	27.1769	up-regulated	Amine oxidase	GO:0005634;GO:0009308;GO:0005507;GO:0048038;GO:0048478;GO:0008131;GO:0016021;GO:0051716;GO:0055114;GO:0006950;GO:0009415;	nucleus;amine metabolic process;copper ion binding;quinone binding;replication fork protection;primary amine oxidase activity;integral component of membrane;cellular response to stimulus;oxidation-reduction process;response to stress;response to water;
HORVU3Hr1G052490	BART1_0-p20781	DA1.B-CA.B	0.000261887	4.75798	27.0579	up-regulated	Adenosylhomocysteine nucleosidase	GO:0003824;GO:0009116;GO:0016021;	catalytic activity;nucleoside metabolic process;integral component of membrane;
HORVU5Hr1G082160	BART1_0-p38000	DA1.B-CA.B	0.00689158	4.75483	26.9989	up-regulated	O-acyltransferase WSD1	GO:0046460;GO:0047196;GO:0016021;GO:0045017;GO:0006641;GO:0004144;GO:0005886;	neutral lipid biosynthetic process;long-chain-alcohol O-fatty-acyltransferase activity;integral component of membrane;glycerolipid biosynthetic process;triglyceride metabolic process;diacylglycerol O-acyltransferase activity;plasma membrane;
HORVU6Hr1G019780	BART1_0-p43118	DA1.B-CA.B	0.00120181	4.75264	26.9579	up-regulated	PLASMODESMATA CALLOSE-BINDING PROTEIN 2	GO:0016829;GO:0005882;GO:0008658;GO:0004673;GO:0005886;GO:0001872;GO:0031505;GO:0009506;GO:0006508;GO:0031224;GO:0018106;GO:0071944;GO:0016787;	lyase activity;intermediate filament;penicillin binding;protein histidine kinase activity;plasma membrane;(1->3)-beta-D-glucan binding;fungal-type cell wall organization;plasmodesma;proteolysis;intrinsic component of membrane;peptidyl-histidine phosphorylation;cell periphery;hydrolase activity;
HORVU4Hr1G028720	BART1_0-p28047	DA1.B-CA.B	8.9928e-05	4.72887	26.5174	up-regulated	Xyloglucan endotransglucosylase/hydrolase	GO:0004553;GO:0042546;GO:0009645;GO:0009612;GO:0009733;GO:0009507;GO:0009826;GO:0009506;GO:0046872;GO:0048046;GO:0005618;GO:0016020;GO:0071555;GO:0030001;GO:0016762;GO:0030246;GO:0010411;	hydrolase activity, hydrolyzing O-glycosyl compounds;cell wall biogenesis;response to low light intensity stimulus;response to mechanical stimulus;response to auxin;chloroplast;unidimensional cell growth;plasmodesma;metal ion binding;apoplast;cell wall;membrane;cell wall organization;metal ion transport;xyloglucan:xyloglucosyl transferase activity;carbohydrate binding;xyloglucan metabolic process;
HORVU6Hr1G085310	BART1_0-p47398	DA1.B-CA.B	0.000513033	4.71598	26.2815	up-regulated	Elongation factor 1-alpha	GO:0005794;GO:0046686;GO:0005730;GO:0006414;GO:0005773;GO:0005886;GO:0005525;GO:0009507;GO:0009506;GO:0003746;GO:0003924;GO:0098588;GO:0005739;GO:0016021;GO:0005829;GO:0003729;GO:0098805;	Golgi apparatus;response to cadmium ion;nucleolus;translational elongation;vacuole;plasma membrane;GTP binding;chloroplast;plasmodesma;translation elongation factor activity;GTPase activity;bounding membrane of organelle;mitochondrion;integral component of membrane;cytosol;mRNA binding;whole membrane;
HORVU7Hr1G085660	BART1_0-p54446	DA1.B-CA.B	0.00251703	4.68765	25.7705	up-regulated	E3 ubiquitin-protein like	GO:0016021;GO:0005886;	integral component of membrane;plasma membrane;
HORVU1Hr1G071910	BART1_0-p04923	DA1.B-CA.B	5.87076e-05	4.6706	25.4678	up-regulated	Argininosuccinate lyase	GO:0004180;GO:0006508;GO:0016829;GO:0032502;	carboxypeptidase activity;proteolysis;lyase activity;developmental process;
HORVU7Hr1G002820	BART1_0-p48444	DA1.B-CA.B	0.00241472	4.66291	25.3324	up-regulated	Pathogen-inducible alpha-dioxygenase	GO:0016701;GO:0006979;GO:1902609;GO:0097366;GO:0009627;GO:0008219;GO:0016174;GO:0033554;GO:0012511;GO:1902170;GO:0050832;GO:0009062;GO:0042742;GO:0020037;GO:0004601;GO:0051213;GO:0004666;GO:0005634;GO:0071241;GO:0009737;GO:0046872;GO:0016021;GO:0098869;GO:0071446;GO:0055114;GO:0010265;GO:0030258;GO:0016567;	oxidoreductase activity, acting on single donors with incorporation of molecular oxygen;response to oxidative stress;(R)-2-hydroxy-alpha-linolenic acid biosynthetic process;response to bronchodilator;systemic acquired resistance;cell death;NAD(P)H oxidase activity;cellular response to stress;monolayer-surrounded lipid storage body;cellular response to reactive nitrogen species;defense response to…
HORVU6Hr1G014270	BART1_0-p42698	DA1.B-CA.B	0.000561975	4.58371	23.9791	up-regulated	Plant-specific FAD-dependent oxidoreductase	GO:0071949;GO:0033290;GO:0005852;GO:0003885;GO:0003743;GO:0001732;GO:0016282;GO:0016020;GO:0005618;GO:0055114;GO:0050105;GO:0031369;GO:0019853;GO:0016633;	FAD binding;eukaryotic 48S preinitiation complex;eukaryotic translation initiation factor 3 complex;D-arabinono-1,4-lactone oxidase activity;translation initiation factor activity;formation of cytoplasmic translation initiation complex;eukaryotic 43S preinitiation complex;membrane;cell wall;oxidation-reduction process;L-gulonolactone oxidase activity;translation initiation factor binding;L-ascorb…
HORVU4Hr1G066230	BART1_0-p30325	DA1.B-CA.B	1.07455e-05	4.55864	23.5662	up-regulated	Allene oxide synthase	GO:0019825;GO:0009695;GO:0016705;GO:0009941;GO:0047987;GO:0009611;GO:0009753;GO:0009978;GO:0006633;GO:0004497;GO:0020037;GO:0009535;GO:0003676;GO:0031407;GO:0019373;GO:0005506;GO:0005739;GO:0055114;GO:0050832;GO:0016125;GO:0010287;	oxygen binding;jasmonic acid biosynthetic process;oxidoreductase activity, acting on paired donors, with incorporation or reduction of molecular oxygen;chloroplast envelope;hydroperoxide dehydratase activity;response to wounding;response to jasmonic acid;allene oxide synthase activity;fatty acid biosynthetic process;monooxygenase activity;heme binding;chloroplast thylakoid membrane;nucleic acid b…
HORVU5Hr1G109360	BART1_0-p40209	DA1.B-CA.B	6.57051e-06	4.53121	23.1223	up-regulated	Chlorophyll a-b binding protein, chloroplastic	GO:0009765;GO:0009523;GO:0009941;GO:0009522;GO:0006355;GO:0009416;GO:0009535;GO:0003676;GO:0003700;GO:0046872;GO:0016021;GO:0018298;GO:0016168;GO:0010287;	photosynthesis, light harvesting;photosystem II;chloroplast envelope;photosystem I;regulation of transcription, DNA-templated;response to light stimulus;chloroplast thylakoid membrane;nucleic acid binding;DNA-binding transcription factor activity;metal ion binding;integral component of membrane;protein-chromophore linkage;chlorophyll binding;plastoglobule;
HORVU5Hr1G011730	BART1_0-p33022	DA1.B-CA.B	0.00134675	4.52708	23.0561	up-regulated	E3 ubiquitin-protein ligase RNF5	GO:0061659;GO:0006511;GO:0044390;GO:0004842;GO:0032527;GO:0046872;GO:0061608;GO:0006606;GO:0016021;GO:0036513;GO:0071712;GO:0016874;GO:0016567;	ubiquitin-like protein ligase activity;ubiquitin-dependent protein catabolic process;ubiquitin-like protein conjugating enzyme binding;ubiquitin-protein transferase activity;protein exit from endoplasmic reticulum;metal ion binding;nuclear import signal receptor activity;protein import into nucleus;integral component of membrane;Derlin-1 retrotranslocation complex;ER-associated misfolded protein …
HORVU2Hr1G009970	BART1_0-p07568	DA1.B-CA.B	6.59922e-06	4.49667	22.5753	up-regulated	Aspartic proteinase nepenthesin-1	GO:0004190;GO:0009506;GO:0030163;GO:0006508;GO:0016791;GO:0016021;GO:0080167;GO:0043067;GO:0009505;GO:0005576;GO:0016311;	aspartic-type endopeptidase activity;plasmodesma;protein catabolic process;proteolysis;phosphatase activity;integral component of membrane;response to karrikin;regulation of programmed cell death;plant-type cell wall;extracellular region;dephosphorylation;
HORVU4Hr1G074620	BART1_0-p30928	DA1.B-CA.B	0.00327247	4.42782	21.5232	up-regulated	Amine oxidase	GO:0090059;GO:0008131;GO:0043067;GO:0006974;GO:0009867;GO:0005634;GO:0009308;GO:0005507;GO:0048038;GO:0048478;GO:0052595;GO:0052596;GO:0052593;GO:0005618;GO:0052594;GO:0016021;GO:0055114;	protoxylem development;primary amine oxidase activity;regulation of programmed cell death;cellular response to DNA damage stimulus;jasmonic acid mediated signaling pathway;nucleus;amine metabolic process;copper ion binding;quinone binding;replication fork protection;aliphatic-amine oxidase activity;phenethylamine:oxygen oxidoreductase (deaminating) activity;tryptamine:oxygen oxidoreductase (deami…
HORVU7Hr1G093180	BART1_0-p54973	DA1.B-CA.B	1.20953e-06	4.40998	21.2587	up-regulated	Glycosyltransferase family 92 protein (Fragment)	GO:0016757;GO:0045489;GO:0016021;GO:0005794;GO:0042546;	transferase activity, transferring glycosyl groups;pectin biosynthetic process;integral component of membrane;Golgi apparatus;cell wall biogenesis;
HORVU4Hr1G070850	BART1_0-p30629	DA1.B-CA.B	0.00147777	4.38211	20.8519	up-regulated	Transmembrane protein, putative	GO:0016021;	integral component of membrane;
HORVU3Hr1G058610	BART1_0-p21215	DA1.B-CA.B	5.20758e-05	4.34562	20.3311	up-regulated	GDSL esterase/lipase	GO:0016788;GO:0003676;GO:0005524;GO:0003724;GO:0006629;GO:0016021;GO:0004560;GO:0015074;	hydrolase activity, acting on ester bonds;nucleic acid binding;ATP binding;RNA helicase activity;lipid metabolic process;integral component of membrane;alpha-L-fucosidase activity;DNA integration;
HORVU2Hr1G115080	BART1_0-p15765	DA1.B-CA.B	2.02552e-05	4.29522	19.6331	up-regulated	S-norcoclaurine synthase	GO:0090305;GO:0080163;GO:0038023;GO:0006952;GO:0005634;GO:0004864;GO:0050474;GO:0009607;GO:0009738;GO:0032515;GO:0009605;GO:0010427;GO:0005737;GO:0004519;GO:0051704;	nucleic acid phosphodiester bond hydrolysis;regulation of protein serine/threonine phosphatase activity;signaling receptor activity;defense response;nucleus;protein phosphatase inhibitor activity;(S)-norcoclaurine synthase activity;response to biotic stimulus;abscisic acid-activated signaling pathway;negative regulation of phosphoprotein phosphatase activity;response to external stimulus;abscisic…
HORVU4Hr1G073840	BART1_0-p30870	DA1.B-CA.B	0.00369414	4.28845	19.5413	up-regulated	3-ketoacyl-CoA synthase	GO:0009409;GO:0016747;GO:0016020;GO:0006633;GO:0009416;	response to cold;transferase activity, transferring acyl groups other than amino-acyl groups;membrane;fatty acid biosynthetic process;response to light stimulus;
HORVU3Hr1G007580	BART1_0-p17583	DA1.B-CA.B	0.00911627	4.28043	19.4329	up-regulated	Glycosyl-phosphatidyl inositol-anchored, plant	GO:0010215;GO:0031225;	cellulose microfibril organization;anchored component of membrane;
HORVU4Hr1G000490	BART1_0-p26020	DA1.B-CA.B	0.00010822	4.27316	19.3353	up-regulated	1-aminocyclopropane-1-carboxylate oxidase-1-like protein	GO:0016491;GO:0046872;GO:0055114;	oxidoreductase activity;metal ion binding;oxidation-reduction process;
HORVU1Hr1G044560	BART1_0-p02953	DA1.B-CA.B	0.000198358	4.24403	18.9487	up-regulated	Dof zinc finger protein PBF	GO:0006355;GO:0045787;GO:0009751;GO:0045735;GO:0042545;GO:0009733;GO:0005634;GO:0003677;GO:0001067;GO:0003700;GO:1903508;GO:0005515;GO:0046872;GO:0010628;	regulation of transcription, DNA-templated;positive regulation of cell cycle;response to salicylic acid;nutrient reservoir activity;cell wall modification;response to auxin;nucleus;DNA binding;regulatory region nucleic acid binding;DNA-binding transcription factor activity;positive regulation of nucleic acid-templated transcription;protein binding;metal ion binding;positive regulation of gene exp…
HORVU2Hr1G095080	BART1_0-p13997	DA1.B-CA.B	5.72627e-05	4.23957	18.8902	up-regulated	Cytochrome P450 family protein, expressed	GO:0050598;GO:0005506;GO:0055114;GO:0020037;	taxane 13-alpha-hydroxylase activity;iron ion binding;oxidation-reduction process;heme binding;
HORVU1Hr1G007840	BART1_0-p00657	DA1.B-CA.B	9.19996e-06	4.23357	18.8118	up-regulated	Indolin-2-one monooxygenase	GO:0016788;GO:0016705;GO:0005506;GO:0016021;GO:0055114;GO:0004497;GO:0020037;	hydrolase activity, acting on ester bonds;oxidoreductase activity, acting on paired donors, with incorporation or reduction of molecular oxygen;iron ion binding;integral component of membrane;oxidation-reduction process;monooxygenase activity;heme binding;
HORVU1Hr1G079030	BART1_0-p05453	DA1.B-CA.B	0.000337855	4.19719	18.3434	up-regulated	MYB transcription factor (Fragment)	GO:0005634;GO:0003677;GO:0001067;GO:0003700;GO:0030154;GO:0006355;	nucleus;DNA binding;regulatory region nucleic acid binding;DNA-binding transcription factor activity;cell differentiation;regulation of transcription, DNA-templated;
HORVU7Hr1G028920	BART1_0-p50593	DA1.B-CA.B	0.000208024	4.17801	18.1011	up-regulated	Glycoside hydrolase	GO:0003676;GO:0008270;GO:0055085;GO:0016491;GO:0008152;GO:0016020;GO:0009505;GO:0016798;	nucleic acid binding;zinc ion binding;transmembrane transport;oxidoreductase activity;metabolic process;membrane;plant-type cell wall;hydrolase activity, acting on glycosyl bonds;
HORVU1Hr1G010780	BART1_0-p00896	DA1.B-CA.B	0.00905264	4.17432	18.0549	up-regulated	Sensitivity to red light reduced protein (SRR1)	GO:0030150;GO:0007154;GO:0007623;GO:0004553;GO:0005840;GO:0006259;GO:0004222;GO:0006950;GO:0007017;GO:0006412;GO:0005744;GO:0005634;GO:0004930;GO:0005975;GO:0005856;GO:0050794;GO:0003735;GO:0046872;GO:0006508;GO:0023052;GO:0016021;GO:0051716;GO:0016874;	protein import into mitochondrial matrix;cell communication;circadian rhythm;hydrolase activity, hydrolyzing O-glycosyl compounds;ribosome;DNA metabolic process;metalloendopeptidase activity;response to stress;microtubule-based process;translation;TIM23 mitochondrial import inner membrane translocase complex;nucleus;G protein-coupled receptor activity;carbohydrate metabolic process;cytoskeleton;r…
HORVU5Hr1G025760	BART1_0-p34024	DA1.B-CA.B	0.000455002	4.16658	17.9583	up-regulated	COBRA-like protein 6	GO:0052324;GO:0010215;GO:0016021;GO:0031226;GO:0031225;	plant-type cell wall cellulose biosynthetic process;cellulose microfibril organization;integral component of membrane;intrinsic component of plasma membrane;anchored component of membrane;
HORVU2Hr1G036980	BART1_0-p09805	DA1.B-CA.B	7.72793e-06	4.1627	17.91	up-regulated	Glucan endo-13-beta-glucosidase 4	GO:0005975;GO:0003723;GO:0016021;GO:0004553;GO:0004673;GO:0046658;GO:0018106;	carbohydrate metabolic process;RNA binding;integral component of membrane;hydrolase activity, hydrolyzing O-glycosyl compounds;protein histidine kinase activity;anchored component of plasma membrane;peptidyl-histidine phosphorylation;
HORVU5Hr1G112580	BART1_0-p40475	DA1.B-CA.B	0.00460525	4.16206	17.9021	up-regulated	Protein synthesis inhibitor II	GO:0090729;GO:0030598;GO:0006952;GO:0017148;GO:0009405;	toxin activity;rRNA N-glycosylase activity;defense response;negative regulation of translation;pathogenesis;
HORVU1Hr1G078290	BART1_0-p05397	DA1.B-CA.B	6.8907e-05	4.10386	17.1944	up-regulated	0	GO:0009570;GO:0009085;GO:0046451;GO:0008839;GO:0016021;GO:0019684;GO:0055114;	chloroplast stroma;lysine biosynthetic process;diaminopimelate metabolic process;4-hydroxy-tetrahydrodipicolinate reductase;integral component of membrane;photosynthesis, light reaction;oxidation-reduction process;
HORVU1Hr1G089560	BART1_0-p06254	DA1.B-CA.B	0.00199293	4.08358	16.9543	up-regulated	DNA-3-methyladenine glycosylase II	GO:0006307;GO:0005634;GO:0015079;GO:0071805;GO:0006284;GO:0043916;GO:0032131;GO:0016020;GO:0032993;GO:0006355;GO:0052821;GO:0043733;	DNA dealkylation involved in DNA repair;nucleus;potassium ion transmembrane transporter activity;potassium ion transmembrane transport;base-excision repair;DNA-7-methylguanine glycosylase activity;alkylated DNA binding;membrane;protein-DNA complex;regulation of transcription, DNA-templated;DNA-7-methyladenine glycosylase activity;DNA-3-methylbase glycosylase activity;
HORVU3Hr1G027650	BART1_0-p19122	DA1.B-CA.B	0.00122225	4.0722	16.8211	up-regulated	Electron transporter	GO:0005623;GO:0045454;	cell;cell redox homeostasis;
HORVU4Hr1G087230	BART1_0-p31858	DA1.B-CA.B	5.83465e-06	4.01081	16.1203	up-regulated	Apyrase	GO:0005524;GO:0004842;GO:0015267;GO:0055085;GO:0007165;GO:0016021;GO:0005576;GO:0016787;GO:0016567;	ATP binding;ubiquitin-protein transferase activity;channel activity;transmembrane transport;signal transduction;integral component of membrane;extracellular region;hydrolase activity;protein ubiquitination;
HORVU2Hr1G012850	BART1_0-p07866	DA1.B-CA.B	2.86686e-06	4.00956	16.1064	up-regulated	IAA-amino acid hydrolase ILR1	GO:0005783;GO:0009850;GO:0010179;	endoplasmic reticulum;auxin metabolic process;IAA-Ala conjugate hydrolase activity;
HORVU6Hr1G095120	BART1_0-p48183	DA1.B-CA.B	1.5493e-05	4.00389	16.0432	up-regulated	Callose synthase 3 (Fragment)	GO:0008360;GO:0003743;GO:0003843;GO:0006075;GO:0016021;GO:0071555;GO:0000148;GO:0006413;	regulation of cell shape;translation initiation factor activity;1,3-beta-D-glucan synthase activity;(1->3)-beta-D-glucan biosynthetic process;integral component of membrane;cell wall organization;1,3-beta-D-glucan synthase complex;translational initiation;
HORVU3Hr1G000280	BART1_0-p16928	DA1.B-CA.B	0.00204823	3.98145	15.7956	up-regulated	Transcription factor bHLH36	GO:0003677;GO:0001067;GO:0003700;GO:0090575;GO:0016021;GO:0046983;GO:0008134;GO:0006357;	DNA binding;regulatory region nucleic acid binding;DNA-binding transcription factor activity;RNA polymerase II transcription factor complex;integral component of membrane;protein dimerization activity;transcription factor binding;regulation of transcription by RNA polymerase II;
HORVU7Hr1G039140	BART1_0-p51352	DA1.B-CA.B	5.60692e-07	3.97152	15.6873	up-regulated	Glutathione S-transferase	GO:0043295;GO:0005737;GO:0006749;GO:0004364;GO:0032991;GO:0009751;GO:0042542;GO:0009410;GO:0009635;	glutathione binding;cytoplasm;glutathione metabolic process;glutathione transferase activity;protein-containing complex;response to salicylic acid;response to hydrogen peroxide;response to xenobiotic stimulus;response to herbicide;
HORVU7Hr1G085350	BART1_0-p54404	DA1.B-CA.B	3.16709e-07	3.97012	15.672	up-regulated	Kelch repeat type 1	GO:0005634;GO:0005515;GO:0005829;GO:0080037;GO:0016310;GO:0016301;GO:2000762;GO:0016567;	nucleus;protein binding;cytosol;negative regulation of cytokinin-activated signaling pathway;phosphorylation;kinase activity;regulation of phenylpropanoid metabolic process;protein ubiquitination;
HORVU7Hr1G105460	BART1_0-p55930	DA1.B-CA.B	3.32221e-06	3.9539	15.4968	up-regulated	Nuclear transcription factor Y subunit B	GO:0005634;GO:0003700;GO:1903508;GO:0046982;GO:0005737;GO:0010628;GO:0016021;GO:0006355;GO:0043565;GO:0016853;	nucleus;DNA-binding transcription factor activity;positive regulation of nucleic acid-templated transcription;protein heterodimerization activity;cytoplasm;positive regulation of gene expression;integral component of membrane;regulation of transcription, DNA-templated;sequence-specific DNA binding;isomerase activity;
HORVU7Hr1G102030	BART1_0-p55663	DA1.B-CA.B	0.000549197	3.91501	15.0847	up-regulated	Bifunctional inhibitor/plant lipid transfer protein/seed storage helical domain	GO:0006869;GO:0009627;GO:0005504;GO:0006508;GO:0016021;GO:0005089;GO:0008233;	lipid transport;systemic acquired resistance;fatty acid binding;proteolysis;integral component of membrane;Rho guanyl-nucleotide exchange factor activity;peptidase activity;
HORVU6Hr1G027440	BART1_0-p43622	DA1.B-CA.B	9.2625e-06	3.91455	15.0798	up-regulated	ABC-2 type transporter family protein, expressed	GO:0016887;GO:0005524;GO:0042626;GO:0055085;GO:0016021;GO:0005886;	ATPase activity;ATP binding;ATPase-coupled transmembrane transporter activity;transmembrane transport;integral component of membrane;plasma membrane;
HORVU5Hr1G061730	BART1_0-p36407	DA1.B-CA.B	9.03454e-06	3.88917	14.8168	up-regulated	Serine-rich adhesin for platelets	GO:0003677;GO:0016021;GO:0004386;GO:0016310;GO:0016301;	DNA binding;integral component of membrane;helicase activity;phosphorylation;kinase activity;
HORVU3Hr1G009960	BART1_0-p17788	DA1.B-CA.B	0.0020493	3.88823	14.8073	up-regulated	0	GO:0052324;GO:0010215;GO:0016021;GO:0031226;GO:0031225;	plant-type cell wall cellulose biosynthetic process;cellulose microfibril organization;integral component of membrane;intrinsic component of plasma membrane;anchored component of membrane;
HORVU1Hr1G052700	BART1_0-p03513	DA1.B-CA.B	8.53072e-05	3.87228	14.6444	up-regulated	Zinc finger, RING-type	GO:0061630;GO:0031350;GO:0016705;GO:0004672;GO:0006468;GO:0006952;GO:0009416;GO:0005886;GO:0009788;GO:0009535;GO:0006511;GO:0031418;GO:0005634;GO:0005524;GO:0003723;GO:0046872;GO:0016021;GO:0055114;GO:0010200;GO:0016567;	ubiquitin protein ligase activity;intrinsic component of plastid membrane;oxidoreductase activity, acting on paired donors, with incorporation or reduction of molecular oxygen;protein kinase activity;protein phosphorylation;defense response;response to light stimulus;plasma membrane;negative regulation of abscisic acid-activated signaling pathway;chloroplast thylakoid membrane;ubiquitin-dependent…
HORVU6Hr1G073980	BART1_0-p46538	DA1.B-CA.B	2.49281e-06	3.87159	14.6375	up-regulated	Pollen-specific protein C13	GO:0006869;GO:0005615;GO:0034485;GO:0004439;GO:0016021;GO:0008289;GO:0046856;	lipid transport;extracellular space;phosphatidylinositol-3,4,5-trisphosphate 5-phosphatase activity;phosphatidylinositol-4,5-bisphosphate 5-phosphatase activity;integral component of membrane;lipid binding;phosphatidylinositol dephosphorylation;
HORVU1Hr1G080500	BART1_0-p05567	DA1.B-CA.B	0.000663933	3.86895	14.6106	up-regulated	Pentatricopeptide repeat-containing protein, chloroplastic	GO:0008270;GO:0140096;GO:0140097;GO:0016825;GO:0000959;GO:0009451;GO:0044444;GO:0045735;GO:0031090;GO:0044446;GO:0042623;GO:0051301;GO:0051013;GO:0016071;GO:0043231;GO:0032508;GO:0042175;GO:0006508;GO:0016021;	zinc ion binding;catalytic activity, acting on a protein;catalytic activity, acting on DNA;hydrolase activity, acting on acid phosphorus-nitrogen bonds;mitochondrial RNA metabolic process;RNA modification;cytoplasmic part;nutrient reservoir activity;organelle membrane;intracellular organelle part;ATPase activity, coupled;cell division;microtubule severing;mRNA metabolic process;intracellular memb…
HORVU6Hr1G062820	BART1_0-p45773	DA1.B-CA.B	0.00157218	3.84809	14.4009	up-regulated	Beta-xylosidasealpha-l-arabinofuranosidase 1	GO:0005975;GO:0016998;GO:0016021;GO:0043531;GO:0004553;GO:0009505;	carbohydrate metabolic process;cell wall macromolecule catabolic process;integral component of membrane;ADP binding;hydrolase activity, hydrolyzing O-glycosyl compounds;plant-type cell wall;
HORVU3Hr1G066600	BART1_0-p21761	DA1.B-CA.B	8.96811e-05	3.83331	14.2541	up-regulated	Transcription factor LATE FLOWERING	GO:0005634;GO:0003677;GO:1903508;GO:0048587;GO:0048586;GO:0010628;GO:0016021;GO:0006355;GO:0046983;GO:0001228;GO:0016787;	nucleus;DNA binding;positive regulation of nucleic acid-templated transcription;regulation of short-day photoperiodism, flowering;regulation of long-day photoperiodism, flowering;positive regulation of gene expression;integral component of membrane;regulation of transcription, DNA-templated;protein dimerization activity;DNA-binding transcription activator activity, RNA polymerase II-specific;hydr…
HORVU4Hr1G087580	BART1_0-p31891	DA1.B-CA.B	4.60782e-07	3.83248	14.2459	up-regulated	Transcription factor bHLH36	GO:0003677;GO:0046983;GO:0006357;	DNA binding;protein dimerization activity;regulation of transcription by RNA polymerase II;
HORVU3Hr1G116790	BART1_0-p25864	DA1.B-CA.B	4.89912e-07	3.82925	14.2141	up-regulated	Aquaporin gamma-TIP	GO:0016887;GO:0015840;GO:0015267;GO:0042626;GO:0055085;GO:0015893;GO:0000904;GO:0007033;GO:0005372;GO:0090376;GO:0009941;GO:0051181;GO:0000325;GO:0005774;GO:0006623;GO:0000322;GO:0005524;GO:0006833;GO:0009826;GO:0048366;GO:0016021;GO:0015204;	ATPase activity;urea transport;channel activity;ATPase-coupled transmembrane transporter activity;transmembrane transport;drug transport;cell morphogenesis involved in differentiation;vacuole organization;water transmembrane transporter activity;seed trichome differentiation;chloroplast envelope;cofactor transport;plant-type vacuole;vacuolar membrane;protein targeting to vacuole;storage vacuole;A…
HORVU5Hr1G028100	BART1_0-p34172	DA1.B-CA.B	0.00012421	3.82882	14.2098	up-regulated	Flavin-containing monooxygenase	GO:2000280;GO:0009742;GO:0009851;GO:0009901;GO:0009735;GO:0004499;GO:0006979;GO:0050661;GO:0005737;GO:0050660;GO:0047134;GO:0009819;GO:0016021;GO:0010600;GO:0055114;GO:0103075;	regulation of root development;brassinosteroid mediated signaling pathway;auxin biosynthetic process;anther dehiscence;response to cytokinin;N,N-dimethylaniline monooxygenase activity;response to oxidative stress;NADP binding;cytoplasm;flavin adenine dinucleotide binding;protein-disulfide reductase activity;drought recovery;integral component of membrane;regulation of auxin biosynthetic process;o…
HORVU2Hr1G116390	BART1_0-p15886	DA1.B-CA.B	0.00319314	3.82064	14.1295	up-regulated	Chalcone synthase	GO:0016747;GO:0016021;GO:0009058;GO:0009812;GO:0006631;	transferase activity, transferring acyl groups other than amino-acyl groups;integral component of membrane;biosynthetic process;flavonoid metabolic process;fatty acid metabolic process;
HORVU3Hr1G009490	BART1_0-p17741	DA1.B-CA.B	5.51406e-05	3.81393	14.0639	up-regulated	Non-specific lipid-transfer protein 3	GO:0006869;GO:0009826;GO:0000904;GO:0090376;GO:0045165;GO:0016021;GO:0008289;	lipid transport;unidimensional cell growth;cell morphogenesis involved in differentiation;seed trichome differentiation;cell fate commitment;integral component of membrane;lipid binding;
HORVU2Hr1G072880	BART1_0-p12262	DA1.B-CA.B	0.000106418	3.81097	14.0351	up-regulated	Ferredoxin	GO:0009507;GO:0046872;GO:0009055;GO:0009842;GO:0016021;GO:0022900;GO:0005840;GO:0051537;	chloroplast;metal ion binding;electron transfer activity;cyanelle;integral component of membrane;electron transport chain;ribosome;2 iron, 2 sulfur cluster binding;
HORVU3Hr1G086030	BART1_0-p23329	DA1.B-CA.B	8.54378e-07	3.79981	13.927	up-regulated	Putative nepenthesin	GO:0004190;GO:0030163;GO:0006508;GO:0016021;	aspartic-type endopeptidase activity;protein catabolic process;proteolysis;integral component of membrane;
HORVU5Hr1G124120	BART1_0-p41427	DA1.B-CA.B	5.73868e-05	3.78101	13.7467	up-regulated	Isopenicillin N synthase	GO:0009826;GO:0016491;GO:0046872;GO:0009908;GO:0055114;GO:0009686;GO:0043531;GO:0009899;	unidimensional cell growth;oxidoreductase activity;metal ion binding;flower development;oxidation-reduction process;gibberellin biosynthetic process;ADP binding;ent-kaurene synthase activity;
HORVU3Hr1G081960	BART1_0-p22994	DA1.B-CA.B	0.000169912	3.77894	13.727	up-regulated	Beta-galactosidase	GO:0090305;GO:0009341;GO:0080167;GO:0015074;GO:0009505;GO:0005773;GO:0004565;GO:0003676;GO:0005975;GO:0004527;GO:0048046;GO:0016021;GO:0030246;	nucleic acid phosphodiester bond hydrolysis;beta-galactosidase complex;response to karrikin;DNA integration;plant-type cell wall;vacuole;beta-galactosidase activity;nucleic acid binding;carbohydrate metabolic process;exonuclease activity;apoplast;integral component of membrane;carbohydrate binding;
HORVU3Hr1G040720	BART1_0-p20074	DA1.B-CA.B	0.000894476	3.71189	13.1036	up-regulated	Kelch-type beta propeller	0	0
HORVU7Hr1G010180	BART1_0-p49038	DA1.B-CA.B	0.00145332	3.70317	13.0247	up-regulated	BCL-2-associated athanogene 3	GO:0051087;GO:0016021;	chaperone binding;integral component of membrane;
HORVU6Hr1G009420	BART1_0-p42319	DA1.B-CA.B	6.12866e-05	3.63122	12.391	up-regulated	Peroxidase	GO:0004601;GO:0006979;GO:0046872;GO:0016021;GO:0098869;GO:0055114;GO:0005576;GO:0042744;GO:0020037;	peroxidase activity;response to oxidative stress;metal ion binding;integral component of membrane;cellular oxidant detoxification;oxidation-reduction process;extracellular region;hydrogen peroxide catabolic process;heme binding;
HORVU4Hr1G059710	BART1_0-p29886	DA1.B-CA.B	1.42219e-05	3.62982	12.3789	up-regulated	Zinc finger protein	GO:0004842;GO:0005515;GO:0046872;GO:0016310;GO:0042742;GO:0016301;GO:0016874;GO:0051865;	ubiquitin-protein transferase activity;protein binding;metal ion binding;phosphorylation;defense response to bacterium;kinase activity;ligase activity;protein autoubiquitination;
HORVU5Hr1G001780	BART1_0-p32293	DA1.B-CA.B	2.47005e-05	3.62962	12.3772	up-regulated	Hydroxyproline-rich glycoprotein-like	GO:0005886;	plasma membrane;
HORVU2Hr1G103350	BART1_0-p14748	DA1.B-CA.B	2.19238e-06	3.61727	12.2718	up-regulated	NBS-LRR type RGA (Fragment)	GO:0003677;GO:0005524;GO:0016021;GO:0006355;GO:0004672;GO:0043531;GO:0006468;	DNA binding;ATP binding;integral component of membrane;regulation of transcription, DNA-templated;protein kinase activity;ADP binding;protein phosphorylation;
HORVU1Hr1G012110	BART1_0-p00986	DA1.B-CA.B	3.60269e-06	3.6103	12.2126	up-regulated	Putative carbohydrate kinase, FGGY	GO:0005975;GO:0005524;GO:0009507;GO:0016021;GO:0005829;GO:0016310;GO:0016773;GO:0016301;	carbohydrate metabolic process;ATP binding;chloroplast;integral component of membrane;cytosol;phosphorylation;phosphotransferase activity, alcohol group as acceptor;kinase activity;
HORVU1Hr1G012150	BART1_0-p00988	DA1.B-CA.B	3.60269e-06	3.6103	12.2126	up-regulated	Putative carbohydrate kinase, FGGY	GO:0005975;GO:0005524;GO:0009507;GO:0016021;GO:0005829;GO:0016310;GO:0016773;GO:0016301;	carbohydrate metabolic process;ATP binding;chloroplast;integral component of membrane;cytosol;phosphorylation;phosphotransferase activity, alcohol group as acceptor;kinase activity;
HORVU6Hr1G071520	BART1_0-p46380	DA1.B-CA.B	1.96052e-06	3.60592	12.1756	up-regulated	Aspartyl protease AED1	GO:0004190;GO:0006508;	aspartic-type endopeptidase activity;proteolysis;
HORVU5Hr1G103850	BART1_0-p39740	DA1.B-CA.B	0.000487431	3.59477	12.0819	up-regulated	Fasciclin domain	GO:0016021;	integral component of membrane;
HORVU2Hr1G107670	BART1_0-p15125	DA1.B-CA.B	3.19017e-05	3.57778	11.9404	up-regulated	0	GO:0005975;GO:0044260;GO:0009057;GO:0007154;GO:0016021;GO:0004553;GO:0030246;GO:0016740;GO:0044248;	carbohydrate metabolic process;cellular macromolecule metabolic process;macromolecule catabolic process;cell communication;integral component of membrane;hydrolase activity, hydrolyzing O-glycosyl compounds;carbohydrate binding;transferase activity;cellular catabolic process;
HORVU6Hr1G076760	BART1_0-p46738	DA1.B-CA.B	3.52575e-05	3.57654	11.9301	up-regulated	Microtubule-associated protein TORTIFOLIA1	GO:0050662;GO:0003824;GO:0008017;GO:0005874;	coenzyme binding;catalytic activity;microtubule binding;microtubule;
HORVU2Hr1G093380	BART1_0-p13861	DA1.B-CA.B	0.000883834	3.55055	11.7171	up-regulated	OFP transcription factor	GO:0051510;GO:0003677;GO:0005634;GO:0006281;GO:0005856;GO:0005515;GO:0045892;GO:0070013;GO:0016021;GO:0044446;GO:2000652;	regulation of unidimensional cell growth;DNA binding;nucleus;DNA repair;cytoskeleton;protein binding;negative regulation of transcription, DNA-templated;intracellular organelle lumen;integral component of membrane;intracellular organelle part;regulation of secondary cell wall biogenesis;
HORVU7Hr1G120660	BART1_0-p57193	DA1.B-CA.B	6.2332e-05	3.53832	11.6182	up-regulated	Chloroplast phytoene synthase	GO:0046905;GO:0016767;GO:0016109;GO:0031969;GO:0016021;GO:0016120;GO:0006696;GO:0046148;GO:0004310;GO:0010287;GO:0051996;GO:0016116;	phytoene synthase activity;geranylgeranyl-diphosphate geranylgeranyltransferase activity;tetraterpenoid biosynthetic process;chloroplast membrane;integral component of membrane;carotene biosynthetic process;ergosterol biosynthetic process;pigment biosynthetic process;farnesyl-diphosphate farnesyltransferase activity;plastoglobule;squalene synthase activity;carotenoid metabolic process;
HORVU6Hr1G062850	BART1_0-p45780	DA1.B-CA.B	0.000392571	3.53337	11.5785	up-regulated	Probably inactive leucine-rich repeat receptor-like protein kinase IMK2	GO:0016998;GO:0090305;GO:0006032;GO:0004672;GO:0007178;GO:0006468;GO:0042742;GO:0005886;GO:0003993;GO:0004568;GO:0003676;GO:0005524;GO:0004842;GO:0004888;GO:0005515;GO:0004527;GO:0016021;GO:0018212;GO:0016311;GO:0016567;	cell wall macromolecule catabolic process;nucleic acid phosphodiester bond hydrolysis;chitin catabolic process;protein kinase activity;transmembrane receptor protein serine/threonine kinase signaling pathway;protein phosphorylation;defense response to bacterium;plasma membrane;acid phosphatase activity;chitinase activity;nucleic acid binding;ATP binding;ubiquitin-protein transferase activity;tran…
HORVU1Hr1G051330	BART1_0-p03431	DA1.B-CA.B	1.99766e-06	3.53175	11.5655	up-regulated	Peptide transporter PTR2	GO:0055085;GO:0022857;GO:0016021;	transmembrane transport;transmembrane transporter activity;integral component of membrane;
HORVU0Hr1G010040	BART1_0-p58257	DA1.B-CA.B	1.40929e-05	3.52976	11.5495	up-regulated	Glycoside hydrolase	GO:0007154;GO:0006355;GO:0051171;GO:0004553;GO:0004673;GO:0046658;GO:0005975;GO:0003723;GO:0050794;GO:0023052;GO:0016021;GO:0010556;GO:0010468;GO:0051716;GO:0080090;GO:0018106;	cell communication;regulation of transcription, DNA-templated;regulation of nitrogen compound metabolic process;hydrolase activity, hydrolyzing O-glycosyl compounds;protein histidine kinase activity;anchored component of plasma membrane;carbohydrate metabolic process;RNA binding;regulation of cellular process;signaling;integral component of membrane;regulation of macromolecule biosynthetic proces…
HORVU7Hr1G073860	BART1_0-p53582	DA1.B-CA.B	9.61632e-08	3.52056	11.4761	up-regulated	2-succinylbenzoate--CoA ligase chloroplastic/peroxisomal	GO:0005777;GO:0005524;GO:0009507;GO:0042170;GO:0001676;GO:0042372;GO:0031903;GO:0016021;GO:0042254;GO:0005840;GO:0016874;	peroxisome;ATP binding;chloroplast;plastid membrane;long-chain fatty acid metabolic process;phylloquinone biosynthetic process;microbody membrane;integral component of membrane;ribosome biogenesis;ribosome;ligase activity;
HORVU2Hr1G079920	BART1_0-p12753	DA1.B-CA.B	5.53323e-06	3.51704	11.4481	up-regulated	Chlorophyll a-b binding protein, chloroplastic	GO:0010196;GO:0019904;GO:0009765;GO:0009523;GO:0009941;GO:0009522;GO:0009535;GO:0016491;GO:0016021;GO:0018298;GO:0055114;GO:0016168;GO:0010287;	nonphotochemical quenching;protein domain specific binding;photosynthesis, light harvesting;photosystem II;chloroplast envelope;photosystem I;chloroplast thylakoid membrane;oxidoreductase activity;integral component of membrane;protein-chromophore linkage;oxidation-reduction process;chlorophyll binding;plastoglobule;
HORVU1Hr1G068170	BART1_0-p04656	DA1.B-CA.B	0.00133564	3.51438	11.427	up-regulated	Tubulin beta chain	GO:0007010;GO:0009651;GO:0090376;GO:0060560;GO:0006420;GO:0000278;GO:0005874;GO:0007017;GO:0006621;GO:0005525;GO:0009409;GO:0005524;GO:0009628;GO:0004814;GO:0045298;GO:0003924;GO:0043231;GO:0016757;GO:0000904;GO:0000902;GO:0005200;GO:0048468;GO:0046923;GO:0005886;GO:0006950;GO:0005515;GO:0005737;GO:0070552;GO:0098588;GO:0005618;GO:0016021;GO:0012505;GO:0070531;GO:0016049;GO:0098805;	cytoskeleton organization;response to salt stress;seed trichome differentiation;developmental growth involved in morphogenesis;arginyl-tRNA aminoacylation;mitotic cell cycle;microtubule;microtubule-based process;protein retention in ER lumen;GTP binding;response to cold;ATP binding;response to abiotic stimulus;arginine-tRNA ligase activity;tubulin complex;GTPase activity;intracellular membrane-bo…
HORVU5Hr1G082420	BART1_0-p38017	DA1.B-CA.B	5.39559e-06	3.50577	11.3591	up-regulated	Chlorophyll a-b binding protein, chloroplastic	GO:0090333;GO:0009765;GO:0009523;GO:0009941;GO:0009522;GO:0009269;GO:0005794;GO:0009416;GO:0009535;GO:1903428;GO:0009409;GO:0005515;GO:0046872;GO:0016021;GO:0071215;GO:0018298;GO:0030076;GO:0016168;GO:0010287;GO:0030104;	regulation of stomatal closure;photosynthesis, light harvesting;photosystem II;chloroplast envelope;photosystem I;response to desiccation;Golgi apparatus;response to light stimulus;chloroplast thylakoid membrane;positive regulation of reactive oxygen species biosynthetic process;response to cold;protein binding;metal ion binding;integral component of membrane;cellular response to abscisic acid st…
HORVU1Hr1G007810	BART1_0-p00655	DA1.B-CA.B	1.32976e-05	3.46293	11.0267	up-regulated	Glycosyltransferase	GO:0008194;GO:0016758;GO:0016747;GO:0016616;GO:0051287;GO:0043231;GO:0016021;GO:0055114;GO:0009058;	UDP-glycosyltransferase activity;transferase activity, transferring hexosyl groups;transferase activity, transferring acyl groups other than amino-acyl groups;oxidoreductase activity, acting on the CH-OH group of donors, NAD or NADP as acceptor;NAD binding;intracellular membrane-bounded organelle;integral component of membrane;oxidation-reduction process;biosynthetic process;
HORVU6Hr1G078110	BART1_0-p46836	DA1.B-CA.B	1.26772e-05	3.46216	11.0208	up-regulated	7-deoxyloganetin glucosyltransferase	GO:0008194;GO:0016758;GO:0043231;GO:0016021;	UDP-glycosyltransferase activity;transferase activity, transferring hexosyl groups;intracellular membrane-bounded organelle;integral component of membrane;
HORVU6Hr1G016880	BART1_0-p42932	DA1.B-CA.B	3.10412e-05	3.45579	10.9722	up-regulated	Chlorophyll a-b binding protein, chloroplastic	GO:0019904;GO:0009765;GO:0009523;GO:0009941;GO:0009522;GO:0006355;GO:0009416;GO:0009535;GO:0003677;GO:0005975;GO:0003700;GO:0046872;GO:0003824;GO:0016021;GO:0018298;GO:0016168;GO:0030246;GO:0010287;	protein domain specific binding;photosynthesis, light harvesting;photosystem II;chloroplast envelope;photosystem I;regulation of transcription, DNA-templated;response to light stimulus;chloroplast thylakoid membrane;DNA binding;carbohydrate metabolic process;DNA-binding transcription factor activity;metal ion binding;catalytic activity;integral component of membrane;protein-chromophore linkage;ch…
HORVU3Hr1G067910	BART1_0-p21874	DA1.B-CA.B	6.98171e-05	3.45286	10.95	up-regulated	Alliin lyase	GO:0005744;GO:0016846;GO:0030150;GO:0008483;GO:0016021;GO:0016310;GO:0016301;	TIM23 mitochondrial import inner membrane translocase complex;carbon-sulfur lyase activity;protein import into mitochondrial matrix;transaminase activity;integral component of membrane;phosphorylation;kinase activity;
HORVU2Hr1G076010	BART1_0-p12470	DA1.B-CA.B	0.000213337	3.45218	10.9449	up-regulated	Photosystem II oxygen-evolving enhancer protein 2	GO:0031978;GO:0009507;GO:0055085;GO:0022857;GO:0005509;GO:0016021;GO:0009654;GO:0015979;GO:0019898;GO:0004553;GO:0070403;	plastid thylakoid lumen;chloroplast;transmembrane transport;transmembrane transporter activity;calcium ion binding;integral component of membrane;photosystem II oxygen evolving complex;photosynthesis;extrinsic component of membrane;hydrolase activity, hydrolyzing O-glycosyl compounds;NAD+ binding;
HORVU7Hr1G070010	BART1_0-p53331	DA1.B-CA.B	0.000211046	3.445	10.8905	up-regulated	Cellulose synthase	GO:0000919;GO:0009651;GO:0000139;GO:0009846;GO:0047517;GO:0005886;GO:0009833;GO:0009414;GO:0051753;GO:0005802;GO:0048367;GO:0097502;GO:0016021;GO:0016760;GO:0030244;GO:0071555;	cell plate assembly;response to salt stress;Golgi membrane;pollen germination;1,4-beta-D-xylan synthase activity;plasma membrane;plant-type primary cell wall biogenesis;response to water deprivation;mannan synthase activity;trans-Golgi network;shoot system development;mannosylation;integral component of membrane;cellulose synthase (UDP-forming) activity;cellulose biosynthetic process;cell wall or…
HORVU5Hr1G124170	BART1_0-p41438	DA1.B-CA.B	1.12062e-07	3.4348	10.8138	up-regulated	Serine/threonine-protein kinase	GO:0005524;GO:0004672;GO:0030246;GO:0006468;	ATP binding;protein kinase activity;carbohydrate binding;protein phosphorylation;
HORVU5Hr1G042400	BART1_0-p35101	DA1.B-CA.B	2.38667e-05	3.4293	10.7727	up-regulated	Rho GTPase-activating protein 1	GO:0000287;GO:0007165;GO:0005096;GO:0016021;GO:0034059;GO:0009664;GO:0009531;GO:0043547;GO:0005886;GO:0008897;	magnesium ion binding;signal transduction;GTPase activator activity;integral component of membrane;response to anoxia;plant-type cell wall organization;secondary cell wall;positive regulation of GTPase activity;plasma membrane;holo-[acyl-carrier-protein] synthase activity;
HORVU7Hr1G042240	BART1_0-p51570	DA1.B-CA.B	0.000554471	3.41726	10.6831	up-regulated	Glucose/sorbosone dehydrogenases-like protein	GO:0005524;GO:0003824;GO:0016021;GO:0006396;GO:0055114;GO:0006468;GO:0008876;	ATP binding;catalytic activity;integral component of membrane;RNA processing;oxidation-reduction process;protein phosphorylation;quinoprotein glucose dehydrogenase activity;
HORVU2Hr1G036960	BART1_0-p09809	DA1.B-CA.B	9.58938e-06	3.40602	10.6002	up-regulated	Chlorophyll a-b binding protein, chloroplastic	GO:0019904;GO:0009765;GO:0009523;GO:0009941;GO:0009522;GO:0009416;GO:0009535;GO:0004565;GO:0009409;GO:0005975;GO:0046872;GO:0016021;GO:0018298;GO:0016168;GO:0030246;GO:0010287;	protein domain specific binding;photosynthesis, light harvesting;photosystem II;chloroplast envelope;photosystem I;response to light stimulus;chloroplast thylakoid membrane;beta-galactosidase activity;response to cold;carbohydrate metabolic process;metal ion binding;integral component of membrane;protein-chromophore linkage;chlorophyll binding;carbohydrate binding;plastoglobule;
HORVU7Hr1G119060	BART1_0-p57049	DA1.B-CA.B	0.00713792	3.39548	10.5231	up-regulated	GDSL esterase/lipase	GO:0016788;GO:0005524;GO:0052886;GO:0003755;GO:0006629;GO:0048046;GO:0016021;GO:0004560;GO:0055114;GO:0000413;GO:0052887;	hydrolase activity, acting on ester bonds;ATP binding;9,9'-dicis-carotene:quinone oxidoreductase activity;peptidyl-prolyl cis-trans isomerase activity;lipid metabolic process;apoplast;integral component of membrane;alpha-L-fucosidase activity;oxidation-reduction process;protein peptidyl-prolyl isomerization;7,9,9'-tricis-neurosporene:quinone oxidoreductase activity;
HORVU1Hr1G047720	BART1_0-p03178	DA1.B-CA.B	1.06771e-07	3.39087	10.4895	up-regulated	Glycoprotein-N-acetylgalactosamine 3-beta-galactosyltransferase 1	GO:0016757;GO:0030170;GO:0016021;GO:0140103;GO:0019346;	transferase activity, transferring glycosyl groups;pyridoxal phosphate binding;integral component of membrane;catalytic activity, acting on a glycoprotein;transsulfuration;
HORVU3Hr1G005500	BART1_0-p17423	DA1.B-CA.B	8.92447e-07	3.38718	10.4627	up-regulated	BHLH transcription factor	GO:0005634;GO:0003677;GO:0003700;GO:0016021;GO:0006355;GO:0046983;	nucleus;DNA binding;DNA-binding transcription factor activity;integral component of membrane;regulation of transcription, DNA-templated;protein dimerization activity;
HORVU0Hr1G003110	BART1_0-p57656	DA1.B-CA.B	0.000443293	3.37126	10.3479	up-regulated	Constitutive photomorphogenesis protein 10	0	0
HORVU1Hr1G089180	BART1_0-p06214	DA1.B-CA.B	0.000107118	3.37034	10.3413	up-regulated	Chlorophyll a-b binding protein, chloroplastic	GO:0003676;GO:0046872;GO:0009765;GO:0009523;GO:0016021;GO:0009941;GO:0009522;GO:0018298;GO:0016168;GO:0009416;GO:0010287;GO:0009535;	nucleic acid binding;metal ion binding;photosynthesis, light harvesting;photosystem II;integral component of membrane;chloroplast envelope;photosystem I;protein-chromophore linkage;chlorophyll binding;response to light stimulus;plastoglobule;chloroplast thylakoid membrane;
HORVU2Hr1G107630	BART1_0-p15123	DA1.B-CA.B	8.32549e-06	3.36588	10.3094	up-regulated	Putative glycoside hydrolase family 3	GO:0005975;GO:0003723;GO:0044260;GO:0009057;GO:0016491;GO:0007154;GO:0016021;GO:0055114;GO:0004553;GO:0030246;GO:0044248;	carbohydrate metabolic process;RNA binding;cellular macromolecule metabolic process;macromolecule catabolic process;oxidoreductase activity;cell communication;integral component of membrane;oxidation-reduction process;hydrolase activity, hydrolyzing O-glycosyl compounds;carbohydrate binding;cellular catabolic process;
HORVU2Hr1G113260	BART1_0-p15586	DA1.B-CA.B	0.00303919	3.36473	10.3011	up-regulated	Asparaginase	GO:0140096;GO:0005737;GO:0006508;GO:0033345;GO:0016787;	catalytic activity, acting on a protein;cytoplasm;proteolysis;asparagine catabolic process via L-aspartate;hydrolase activity;
HORVU5Hr1G122860	BART1_0-p41325	DA1.B-CA.B	4.31484e-06	3.35615	10.24	up-regulated	Tropinone reductase 1	GO:0006281;GO:0015074;GO:0051171;GO:0007018;GO:0003972;GO:0003964;GO:0003887;GO:0016491;GO:0051287;GO:0005829;GO:0016773;GO:0140110;GO:0090502;GO:0016758;GO:0065004;GO:0043232;GO:0006333;GO:0044444;GO:0048523;GO:0044446;GO:0009889;GO:0005886;GO:0004312;GO:0005634;GO:0003777;GO:0004869;GO:0071249;GO:0032991;GO:0046914;GO:0016825;GO:0016705;GO:0009892;GO:0006388;GO:0006468;GO:0005524;GO:0034728;GO:…	DNA repair;DNA integration;regulation of nitrogen compound metabolic process;microtubule-based movement;RNA ligase (ATP) activity;RNA-directed DNA polymerase activity;DNA-directed DNA polymerase activity;oxidoreductase activity;NAD binding;cytosol;phosphotransferase activity, alcohol group as acceptor;transcription regulator activity;RNA phosphodiester bond hydrolysis, endonucleolytic;transferase…
HORVU3Hr1G009360	BART1_0-p17737	DA1.B-CA.B	0.00194151	3.35579	10.2375	up-regulated	Non-specific lipid-transfer protein 3	GO:0006869;GO:0009959;GO:0009639;GO:0006508;GO:0016021;GO:0008289;GO:0008233;	lipid transport;negative gravitropism;response to red or far red light;proteolysis;integral component of membrane;lipid binding;peptidase activity;
HORVU6Hr1G085370	BART1_0-p47397	DA1.B-CA.B	1.30073e-05	3.35373	10.2228	up-regulated	Elongation factor 1-alpha	GO:0005794;GO:0046686;GO:0005730;GO:0006414;GO:0005773;GO:0005886;GO:0005525;GO:0009507;GO:0009506;GO:0003746;GO:0003924;GO:0098588;GO:0005739;GO:0016021;GO:0005829;GO:0003729;GO:0098805;	Golgi apparatus;response to cadmium ion;nucleolus;translational elongation;vacuole;plasma membrane;GTP binding;chloroplast;plasmodesma;translation elongation factor activity;GTPase activity;bounding membrane of organelle;mitochondrion;integral component of membrane;cytosol;mRNA binding;whole membrane;
HORVU4Hr1G008200	BART1_0-p26647	DA1.B-CA.B	6.8434e-05	3.35053	10.2003	up-regulated	Ascorbate-specific transmembrane electron transporter 1	GO:0031902;GO:0016855;GO:0006091;GO:0019904;GO:0009507;GO:0055085;GO:0022857;GO:0016491;GO:0046872;GO:0016021;GO:0055114;GO:0005765;	late endosome membrane;racemase and epimerase activity, acting on amino acids and derivatives;generation of precursor metabolites and energy;protein domain specific binding;chloroplast;transmembrane transport;transmembrane transporter activity;oxidoreductase activity;metal ion binding;integral component of membrane;oxidation-reduction process;lysosomal membrane;
HORVU5Hr1G122390	BART1_0-p41284	DA1.B-CA.B	4.58085e-05	3.34979	10.195	up-regulated	Putative LRR receptor-like serine/threonine-protein kinase	GO:0005524;GO:0016021;GO:0004672;GO:0018212;GO:0006468;	ATP binding;integral component of membrane;protein kinase activity;peptidyl-tyrosine modification;protein phosphorylation;
HORVU2Hr1G089260	BART1_0-p13487	DA1.B-CA.B	5.33668e-07	3.34491	10.1606	up-regulated	Protodermal factor 1 like	0	0
HORVU5Hr1G065200	BART1_0-p36673	DA1.B-CA.B	0.000193199	3.26239	9.59574	up-regulated	DNA-3-methyladenine glycosylase I	GO:0006284;GO:0016021;GO:0006541;GO:0016740;GO:0043733;	base-excision repair;integral component of membrane;glutamine metabolic process;transferase activity;DNA-3-methylbase glycosylase activity;
HORVU4Hr1G081290	BART1_0-p31411	DA1.B-CA.B	2.18507e-05	3.24781	9.49921	up-regulated	AMP-dependent synthetase/ligase	GO:0003824;GO:0005737;GO:0006535;	catalytic activity;cytoplasm;cysteine biosynthetic process from serine;
HORVU5Hr1G072050	BART1_0-p37175	DA1.B-CA.B	0.00011723	3.2456	9.48467	up-regulated	Small heat shock protein HSP	GO:0005634;GO:0003677;GO:0006779;GO:0004109;GO:0005737;GO:0055114;GO:0051539;	nucleus;DNA binding;porphyrin-containing compound biosynthetic process;coproporphyrinogen oxidase activity;cytoplasm;oxidation-reduction process;4 iron, 4 sulfur cluster binding;
HORVU3Hr1G104280	BART1_0-p24831	DA1.B-CA.B	0.000303725	3.23623	9.42328	up-regulated	Leucoanthocyanidin dioxygenase	GO:0090502;GO:0003676;GO:0004523;GO:0016491;GO:0046872;GO:0055114;GO:0009686;	RNA phosphodiester bond hydrolysis, endonucleolytic;nucleic acid binding;RNA-DNA hybrid ribonuclease activity;oxidoreductase activity;metal ion binding;oxidation-reduction process;gibberellin biosynthetic process;
HORVU7Hr1G056700	BART1_0-p52546	DA1.B-CA.B	0.000127678	3.22893	9.37573	up-regulated	BAG family molecular chaperone regulator 1-like	GO:0051087;GO:0016021;	chaperone binding;integral component of membrane;
HORVU0Hr1G020400	BART1_0-p59059	DA1.B-CA.B	0.000101809	3.22692	9.36269	up-regulated	Small heat shock protein HSP	GO:0044439;GO:0009651;GO:0006351;GO:0046677;GO:0009644;GO:0006355;GO:0031907;GO:0051082;GO:0000302;GO:0006457;GO:0043621;GO:0009636;GO:0005524;GO:0005634;GO:0009408;GO:0042493;GO:0005739;GO:0016021;GO:0010035;GO:0032502;GO:0051259;	peroxisomal part;response to salt stress;transcription, DNA-templated;response to antibiotic;response to high light intensity;regulation of transcription, DNA-templated;microbody lumen;unfolded protein binding;response to reactive oxygen species;protein folding;protein self-association;response to toxic substance;ATP binding;nucleus;response to heat;response to drug;mitochondrion;integral compone…
HORVU4Hr1G060070	BART1_0-p29908	DA1.B-CA.B	0.000800799	3.22661	9.36067	up-regulated	Aspartyl protease	GO:0004190;GO:0030163;GO:0006508;GO:0016021;GO:0005783;GO:0012501;	aspartic-type endopeptidase activity;protein catabolic process;proteolysis;integral component of membrane;endoplasmic reticulum;programmed cell death;
HORVU4Hr1G045210	BART1_0-p28946	DA1.B-CA.B	3.69033e-06	3.22553	9.35368	up-regulated	Mitochodrial transcription termination factor	GO:0009507;GO:0003723;GO:0016209;GO:0016491;GO:0003690;GO:0016021;GO:0098869;GO:0006355;GO:0045454;GO:0055114;GO:0032502;GO:0009658;	chloroplast;RNA binding;antioxidant activity;oxidoreductase activity;double-stranded DNA binding;integral component of membrane;cellular oxidant detoxification;regulation of transcription, DNA-templated;cell redox homeostasis;oxidation-reduction process;developmental process;chloroplast organization;
HORVU5Hr1G109680	BART1_0-p40240	DA1.B-CA.B	0.000274232	3.20797	9.24049	up-regulated	Carboxyl-terminal peptidase	GO:0006508;GO:0016021;GO:0008168;GO:0004198;GO:0016874;GO:0032259;	proteolysis;integral component of membrane;methyltransferase activity;calcium-dependent cysteine-type endopeptidase activity;ligase activity;methylation;
HORVU7Hr1G046320	BART1_0-p51868	DA1.B-CA.B	4.53968e-06	3.20027	9.19131	up-regulated	Chlorophyll a-b binding protein, chloroplastic	GO:0019904;GO:0009765;GO:0009523;GO:0009941;GO:0009522;GO:0009416;GO:0009535;GO:0009409;GO:0046872;GO:0016021;GO:0018298;GO:0016168;GO:0010287;	protein domain specific binding;photosynthesis, light harvesting;photosystem II;chloroplast envelope;photosystem I;response to light stimulus;chloroplast thylakoid membrane;response to cold;metal ion binding;integral component of membrane;protein-chromophore linkage;chlorophyll binding;plastoglobule;
HORVU3Hr1G038290	BART1_0-p19891	DA1.B-CA.B	0.000402063	3.18932	9.12182	up-regulated	Peroxidase	GO:0055085;GO:0022857;GO:0008168;GO:0005576;GO:0009505;GO:0005840;GO:0042744;GO:0020037;GO:0006412;GO:0004601;GO:0006979;GO:0009506;GO:0003735;GO:0046872;GO:0009809;GO:0098869;GO:0016021;GO:0055114;GO:0032259;	transmembrane transport;transmembrane transporter activity;methyltransferase activity;extracellular region;plant-type cell wall;ribosome;hydrogen peroxide catabolic process;heme binding;translation;peroxidase activity;response to oxidative stress;plasmodesma;structural constituent of ribosome;metal ion binding;lignin biosynthetic process;cellular oxidant detoxification;integral component of membr…
HORVU5Hr1G109290	BART1_0-p40200	DA1.B-CA.B	3.25232e-05	3.17585	9.03701	up-regulated	Calcium-dependent protein kinase	GO:0005509;GO:0005829;	calcium ion binding;cytosol;
HORVU4Hr1G052450	BART1_0-p29382	DA1.B-CA.B	0.000846621	3.17449	9.02853	up-regulated	Hexosyltransferase	GO:0009651;GO:0015020;GO:0009644;GO:0046677;GO:0047216;GO:0005794;GO:0006012;GO:0042542;GO:0009636;GO:0009414;GO:0009409;GO:0006979;GO:0009408;GO:0009737;GO:0042493;	response to salt stress;glucuronosyltransferase activity;response to high light intensity;response to antibiotic;inositol 3-alpha-galactosyltransferase activity;Golgi apparatus;galactose metabolic process;response to hydrogen peroxide;response to toxic substance;response to water deprivation;response to cold;response to oxidative stress;response to heat;response to abscisic acid;response to drug;
HORVU0Hr1G009280	BART1_0-p58183	DA1.B-CA.B	1.04374e-05	3.16924	8.99571	up-regulated	WW domain containing protein expressed	GO:0003677;GO:0016874;	DNA binding;ligase activity;
HORVU3Hr1G014210	BART1_0-p18144	DA1.B-CA.B	5.63137e-05	3.16267	8.95485	up-regulated	Endosomal targeting BRO1-like domain-containing protein	GO:0008270;GO:0016021;GO:0005773;	zinc ion binding;integral component of membrane;vacuole;
HORVU5Hr1G107150	BART1_0-p40056	DA1.B-CA.B	0.00023808	3.15503	8.90758	up-regulated	0	GO:0003676;GO:0007143;GO:0005737;GO:0009561;GO:0007140;GO:0055046;GO:0016021;GO:0031047;GO:0033169;GO:0005731;	nucleic acid binding;female meiotic nuclear division;cytoplasm;megagametogenesis;male meiotic nuclear division;microgametogenesis;integral component of membrane;gene silencing by RNA;histone H3-K9 demethylation;nucleolus organizer region;
HORVU2Hr1G061190	BART1_0-p11439	DA1.B-CA.B	2.70394e-06	3.14978	8.87518	up-regulated	amino acid permease 6	GO:0015740;GO:0016021;GO:0015827;GO:0015293;GO:0015804;GO:0015171;GO:0015800;GO:0003333;GO:0005886;	C4-dicarboxylate transport;integral component of membrane;tryptophan transport;symporter activity;neutral amino acid transport;amino acid transmembrane transporter activity;acidic amino acid transport;amino acid transmembrane transport;plasma membrane;
HORVU5Hr1G093640	BART1_0-p38885	DA1.B-CA.B	3.69491e-05	3.1388	8.80788	up-regulated	Auxin-responsive protein IAA17	GO:0005634;GO:0005515;GO:0016021;GO:0006355;GO:0009734;	nucleus;protein binding;integral component of membrane;regulation of transcription, DNA-templated;auxin-activated signaling pathway;
HORVU4Hr1G088080	BART1_0-p31926	DA1.B-CA.B	8.58283e-06	3.11781	8.6807	up-regulated	Triticum beta-expansin	GO:0005618;GO:0016020;GO:0071555;GO:0019953;GO:0005576;	cell wall;membrane;cell wall organization;sexual reproduction;extracellular region;
HORVU5Hr1G065190	BART1_0-p36666	DA1.B-CA.B	5.61063e-05	3.11484	8.66281	up-regulated	probable E3 ubiquitin-protein ligase RNF217	GO:0016746;GO:0016307;GO:0061659;GO:0046854;GO:0004386;GO:0006511;GO:0004842;GO:0005524;GO:0031624;GO:0000151;GO:0046872;GO:0005737;GO:0016021;GO:0032436;GO:0016874;GO:0016567;	transferase activity, transferring acyl groups;phosphatidylinositol phosphate kinase activity;ubiquitin-like protein ligase activity;phosphatidylinositol phosphorylation;helicase activity;ubiquitin-dependent protein catabolic process;ubiquitin-protein transferase activity;ATP binding;ubiquitin conjugating enzyme binding;ubiquitin ligase complex;metal ion binding;cytoplasm;integral component of me…
HORVU1Hr1G023160	BART1_0-p01732	DA1.B-CA.B	0.000126174	3.11377	8.6564	up-regulated	Flavin-containing monooxygenase	GO:0050661;GO:0050660;GO:0016021;GO:0055114;GO:0004499;	NADP binding;flavin adenine dinucleotide binding;integral component of membrane;oxidation-reduction process;N,N-dimethylaniline monooxygenase activity;
HORVU0Hr1G014900	BART1_0-p58624	DA1.B-CA.B	1.7764e-06	3.1118	8.64463	up-regulated	Trihelix transcription factor	GO:0005634;GO:0003700;GO:0005516;GO:1903508;GO:0010628;GO:0016021;GO:0003690;GO:0006355;GO:0043565;GO:0035326;	nucleus;DNA-binding transcription factor activity;calmodulin binding;positive regulation of nucleic acid-templated transcription;positive regulation of gene expression;integral component of membrane;double-stranded DNA binding;regulation of transcription, DNA-templated;sequence-specific DNA binding;enhancer binding;
HORVU6Hr1G074940	BART1_0-p46607	DA1.B-CA.B	2.60365e-05	3.1118	8.6446	up-regulated	PLAT domain-containing protein 2	GO:0039694;GO:0004096;GO:0003968;GO:0001172;GO:0098869;GO:0016021;GO:0055114;GO:0020037;	viral RNA genome replication;catalase activity;RNA-directed 5'-3' RNA polymerase activity;transcription, RNA-templated;cellular oxidant detoxification;integral component of membrane;oxidation-reduction process;heme binding;
HORVU7Hr1G086690	BART1_0-p54504	DA1.B-CA.B	0.000388291	3.10585	8.60905	up-regulated	Beta-galactosidase	GO:0005975;GO:0005618;GO:0048046;GO:0016021;GO:0030246;GO:0005773;GO:0004565;	carbohydrate metabolic process;cell wall;apoplast;integral component of membrane;carbohydrate binding;vacuole;beta-galactosidase activity;
HORVU3Hr1G083480	BART1_0-p23124	DA1.B-CA.B	1.506e-06	3.10279	8.59078	up-regulated	Histone-lysine N-methyltransferase	GO:0044815;GO:0007275;GO:0007154;GO:0043565;GO:0000775;GO:0004565;GO:0003006;GO:0003700;GO:0034968;GO:0055085;GO:0022857;GO:0006355;GO:0003682;GO:0006259;GO:0000785;GO:0006950;GO:0004356;GO:0005634;GO:0005975;GO:0046872;GO:0023052;GO:0018024;GO:0016021;GO:0032993;GO:0051716;GO:0010224;	DNA packaging complex;multicellular organism development;cell communication;sequence-specific DNA binding;chromosome, centromeric region;beta-galactosidase activity;developmental process involved in reproduction;DNA-binding transcription factor activity;histone lysine methylation;transmembrane transport;transmembrane transporter activity;regulation of transcription, DNA-templated;chromatin bindin…
HORVU2Hr1G012440	BART1_0-p07834	DA1.B-CA.B	2.18056e-05	3.09836	8.56443	up-regulated	Dihydrolipoamide acetyltransferase component of pyruvate dehydrogenase complex	GO:0016746;GO:0043617;GO:0008270;GO:0006633;GO:0044446;GO:0009646;GO:0009744;GO:0005524;GO:0031405;GO:0070013;GO:0016491;GO:0005759;GO:0005739;GO:0016021;GO:0055114;	transferase activity, transferring acyl groups;cellular response to sucrose starvation;zinc ion binding;fatty acid biosynthetic process;intracellular organelle part;response to absence of light;response to sucrose;ATP binding;lipoic acid binding;intracellular organelle lumen;oxidoreductase activity;mitochondrial matrix;mitochondrion;integral component of membrane;oxidation-reduction process;
HORVU2Hr1G040780	BART1_0-p10094	DA1.B-CA.B	1.50202e-06	3.08969	8.51311	up-regulated	Chlorophyll a-b binding protein of LHCII type III, chloroplastic	GO:0019904;GO:0009765;GO:0009523;GO:0009941;GO:0009522;GO:0009416;GO:0009635;GO:0009535;GO:0009737;GO:0046872;GO:0010119;GO:0016021;GO:0018298;GO:0030076;GO:0016168;GO:0010287;	protein domain specific binding;photosynthesis, light harvesting;photosystem II;chloroplast envelope;photosystem I;response to light stimulus;response to herbicide;chloroplast thylakoid membrane;response to abscisic acid;metal ion binding;regulation of stomatal movement;integral component of membrane;protein-chromophore linkage;light-harvesting complex;chlorophyll binding;plastoglobule;
HORVU6Hr1G005260	BART1_0-p42040	DA1.B-CA.B	0.000238073	3.07014	8.39857	up-regulated	Serine/threonine protein kinase	GO:0005524;GO:0051020;GO:0016021;GO:0004672;GO:0010008;GO:0006468;GO:0010089;GO:0005886;	ATP binding;GTPase binding;integral component of membrane;protein kinase activity;endosome membrane;protein phosphorylation;xylem development;plasma membrane;
HORVU1Hr1G050720	BART1_0-p03376	DA1.B-CA.B	0.00012977	3.06868	8.39005	up-regulated	Calcium-binding protein CML	GO:0009507;GO:0005515;GO:0032440;GO:0005509;GO:0016021;GO:0055114;GO:0000325;GO:0019722;GO:0043269;	chloroplast;protein binding;2-alkenal reductase [NAD(P)] activity;calcium ion binding;integral component of membrane;oxidation-reduction process;plant-type vacuole;calcium-mediated signaling;regulation of ion transport;
HORVU7Hr1G002450	BART1_0-p48407	DA1.B-CA.B	6.56413e-07	3.06864	8.38982	up-regulated	Coproporphyrinogen-III oxidase, aerobic	GO:0006869;GO:0016021;GO:0005886;	lipid transport;integral component of membrane;plasma membrane;
HORVU3Hr1G105860	BART1_0-p24976	DA1.B-CA.B	0.000348009	3.06274	8.35558	up-regulated	Annexin	GO:0051015;GO:0009409;GO:0009408;GO:0009639;GO:0009860;GO:0009651;GO:0005509;GO:0016021;GO:0009555;GO:0009846;GO:0005544;GO:0009414;	actin filament binding;response to cold;response to heat;response to red or far red light;pollen tube growth;response to salt stress;calcium ion binding;integral component of membrane;pollen development;pollen germination;calcium-dependent phospholipid binding;response to water deprivation;
HORVU2Hr1G073370	BART1_0-p12306	DA1.B-CA.B	2.00519e-06	3.06212	8.35198	up-regulated	Photosystem I subunit PsaO	GO:0009507;GO:0005515;GO:0016491;GO:0016021;GO:0055035;GO:0009522;GO:0009768;GO:0009767;	chloroplast;protein binding;oxidoreductase activity;integral component of membrane;plastid thylakoid membrane;photosystem I;photosynthesis, light harvesting in photosystem I;photosynthetic electron transport chain;
HORVU4Hr1G072960	BART1_0-p30802	DA1.B-CA.B	1.97691e-05	3.04497	8.2533	up-regulated	3-ketoacyl-CoA synthase	GO:0003676;GO:0008270;GO:0016747;GO:0003735;GO:0016491;GO:0016020;GO:0016829;GO:0055114;GO:0006633;GO:0005840;GO:0006412;	nucleic acid binding;zinc ion binding;transferase activity, transferring acyl groups other than amino-acyl groups;structural constituent of ribosome;oxidoreductase activity;membrane;lyase activity;oxidation-reduction process;fatty acid biosynthetic process;ribosome;translation;
HORVU6Hr1G060710	BART1_0-p45627	DA1.B-CA.B	8.5432e-05	3.04048	8.22764	up-regulated	Shortage in chiasmata	GO:0005634;GO:0009506;GO:0008428;GO:0005515;GO:0007131;GO:0043086;GO:0051252;GO:0016021;GO:0051307;	nucleus;plasmodesma;ribonuclease inhibitor activity;protein binding;reciprocal meiotic recombination;negative regulation of catalytic activity;regulation of RNA metabolic process;integral component of membrane;meiotic chromosome separation;
HORVU3Hr1G117770	BART1_0-p25973	DA1.B-CA.B	0.00114357	3.03972	8.22329	up-regulated	0	GO:0006355;GO:0044424;GO:0006414;GO:0043227;GO:0009409;GO:0003677;GO:0003700;GO:0005515;GO:0003746;GO:0046872;GO:0016021;GO:0010200;GO:0050832;	regulation of transcription, DNA-templated;intracellular part;translational elongation;membrane-bounded organelle;response to cold;DNA binding;DNA-binding transcription factor activity;protein binding;translation elongation factor activity;metal ion binding;integral component of membrane;response to chitin;defense response to fungus;
HORVU5Hr1G125010	BART1_0-p41497	DA1.B-CA.B	1.57974e-05	3.03138	8.1759	up-regulated	ATP-binding cassette transporter, putative	GO:0016887;GO:0005524;GO:0042626;GO:0055085;GO:0003723;GO:0016021;GO:0005886;	ATPase activity;ATP binding;ATPase-coupled transmembrane transporter activity;transmembrane transport;RNA binding;integral component of membrane;plasma membrane;
HORVU1Hr1G045080	BART1_0-p02996	DA1.B-CA.B	0.00021816	3.02672	8.14957	up-regulated	Isoleucine--tRNA ligase	GO:0016123;	xanthophyll biosynthetic process;
HORVU1Hr1G082910	BART1_0-p05779	DA1.B-CA.B	0.00108323	3.02553	8.14282	up-regulated	HB transcription factor (Fragment)	GO:0005634;GO:0003700;GO:0006355;GO:0043565;	nucleus;DNA-binding transcription factor activity;regulation of transcription, DNA-templated;sequence-specific DNA binding;
HORVU4Hr1G011160	BART1_0-p26867	DA1.B-CA.B	2.58558e-05	3.02379	8.13303	up-regulated	Endoglucanase	GO:0005789;GO:0016758;GO:0016021;GO:0071555;GO:0016740;GO:0006952;GO:0030245;GO:0008810;	endoplasmic reticulum membrane;transferase activity, transferring hexosyl groups;integral component of membrane;cell wall organization;transferase activity;defense response;cellulose catabolic process;cellulase activity;
HORVU6Hr1G009350	BART1_0-p42317	DA1.B-CA.B	6.8907e-05	3.02093	8.11689	up-regulated	Peroxidase	GO:0004601;GO:0006979;GO:0046872;GO:0016021;GO:0098869;GO:0055114;GO:0005576;GO:0042744;GO:0020037;	peroxidase activity;response to oxidative stress;metal ion binding;integral component of membrane;cellular oxidant detoxification;oxidation-reduction process;extracellular region;hydrogen peroxide catabolic process;heme binding;
HORVU5Hr1G013510	BART1_0-p33165	DA1.B-CA.B	0.000118317	3.01995	8.1114	up-regulated	Hydroxysteroid dehydrogenase	GO:0016491;GO:0016021;GO:0055114;GO:0004312;	oxidoreductase activity;integral component of membrane;oxidation-reduction process;fatty acid synthase activity;
HORVU5Hr1G093530	BART1_0-p38883	DA1.B-CA.B	4.08288e-06	3.01816	8.10131	up-regulated	Pentatricopeptide repeat-containing protein chloroplastic	GO:0051225;GO:0090305;GO:0008270;GO:0016071;GO:0000959;GO:0009451;GO:0043231;GO:0004519;GO:0016021;GO:0070652;GO:0008289;GO:0044444;	spindle assembly;nucleic acid phosphodiester bond hydrolysis;zinc ion binding;mRNA metabolic process;mitochondrial RNA metabolic process;RNA modification;intracellular membrane-bounded organelle;endonuclease activity;integral component of membrane;HAUS complex;lipid binding;cytoplasmic part;
HORVU5Hr1G046860	BART1_0-p35396	DA1.B-CA.B	1.41693e-06	3.00294	8.01631	up-regulated	Dual specificity phosphatase, catalytic domain containing protein, expressed	GO:0009251;GO:0009507;GO:0046838;GO:2001070;GO:0006470;GO:0019203;GO:0044247;GO:0007623;GO:0005982;GO:0008138;	glucan catabolic process;chloroplast;phosphorylated carbohydrate dephosphorylation;starch binding;protein dephosphorylation;carbohydrate phosphatase activity;cellular polysaccharide catabolic process;circadian rhythm;starch metabolic process;protein tyrosine/serine/threonine phosphatase activity;
HORVU4Hr1G013190	BART1_0-p27029	DA1.B-CA.B	0.000144811	3.00122	8.00677	up-regulated	Glutamyl-tRNA(Gln) amidotransferase subunit A (Fragment)	GO:0003676;GO:0008270;GO:0016021;GO:0016740;GO:0005886;	nucleic acid binding;zinc ion binding;integral component of membrane;transferase activity;plasma membrane;
HORVU7Hr1G049860	BART1_0-p52084	DA1.B-CA.B	3.12766e-05	2.98937	7.94127	up-regulated	LOW QUALITY PROTEIN: fasciclin-like arabinogalactan protein 7	GO:0090376;GO:0007155;GO:0004773;GO:0009834;GO:0009735;GO:0006950;GO:0046658;GO:0009733;GO:0051015;GO:0009739;GO:0009628;GO:0009737;GO:0016021;GO:0051017;	seed trichome differentiation;cell adhesion;steryl-sulfatase activity;plant-type secondary cell wall biogenesis;response to cytokinin;response to stress;anchored component of plasma membrane;response to auxin;actin filament binding;response to gibberellin;response to abiotic stimulus;response to abscisic acid;integral component of membrane;actin filament bundle assembly;
HORVU2Hr1G005470	BART1_0-p07201	DA1.B-CA.B	1.90745e-06	2.98602	7.92287	up-regulated	Major facilitator superfamily protein	GO:0016021;	integral component of membrane;
HORVU4Hr1G085290	BART1_0-p31711	DA1.B-CA.B	0.000176584	2.9812	7.89645	up-regulated	Cationic amino acid transporter	GO:0055085;GO:0022857;GO:0016021;GO:0015846;GO:0005886;	transmembrane transport;transmembrane transporter activity;integral component of membrane;polyamine transport;plasma membrane;
HORVU4Hr1G054790	BART1_0-p29540	DA1.B-CA.B	0.00027216	2.9791	7.88493	up-regulated	Hexosyltransferase	GO:0048363;GO:0016757;GO:0048354;GO:0016021;GO:0005794;GO:0005783;GO:0071668;	mucilage pectin metabolic process;transferase activity, transferring glycosyl groups;mucilage biosynthetic process involved in seed coat development;integral component of membrane;Golgi apparatus;endoplasmic reticulum;plant-type cell wall assembly;
HORVU3Hr1G069880	BART1_0-p22052	DA1.B-CA.B	0.0005806	2.97811	7.87955	up-regulated	3-ketoacyl-CoA synthase	GO:0016747;GO:0000904;GO:0090376;GO:0005783;GO:0006633;GO:0031090;GO:0044446;GO:0009416;GO:0048868;GO:0009409;GO:0009826;GO:0042175;GO:0016021;GO:0010025;	transferase activity, transferring acyl groups other than amino-acyl groups;cell morphogenesis involved in differentiation;seed trichome differentiation;endoplasmic reticulum;fatty acid biosynthetic process;organelle membrane;intracellular organelle part;response to light stimulus;pollen tube development;response to cold;unidimensional cell growth;nuclear outer membrane-endoplasmic reticulum memb…
HORVU4Hr1G071890	BART1_0-p30714	DA1.B-CA.B	0.000145285	2.9657	7.81202	up-regulated	DRE binding factor	GO:0005634;GO:0003677;GO:0003700;GO:0006355;GO:0015979;	nucleus;DNA binding;DNA-binding transcription factor activity;regulation of transcription, DNA-templated;photosynthesis;
HORVU3Hr1G023910	BART1_0-p18890	DA1.B-CA.B	0.00305696	2.96405	7.80311	up-regulated	0	GO:0016705;GO:0005506;GO:0016021;GO:0016131;GO:0050616;GO:0055114;GO:0009741;GO:0004497;GO:0040008;GO:0010268;GO:0020037;	oxidoreductase activity, acting on paired donors, with incorporation or reduction of molecular oxygen;iron ion binding;integral component of membrane;brassinosteroid metabolic process;secologanin synthase activity;oxidation-reduction process;response to brassinosteroid;monooxygenase activity;regulation of growth;brassinosteroid homeostasis;heme binding;
HORVU7Hr1G046430	BART1_0-p51882	DA1.B-CA.B	3.36144e-06	2.95405	7.74922	up-regulated	Rhoptry neck protein 2 (Fragment)	GO:0006281;GO:0008340;GO:0015031;GO:0043144;GO:0004386;GO:0000139;GO:0000377;GO:0005700;GO:0004534;GO:0008859;GO:0003723;GO:0045893;GO:0002119;GO:0072662;GO:0005829;GO:0034428;GO:0051248;GO:0090503;GO:0008270;GO:2000373;GO:0006890;GO:0065004;GO:0006772;GO:0000785;GO:0006972;GO:0005634;GO:0050684;GO:0015919;GO:0016567;GO:0006260;GO:0005576;GO:0005524;GO:0030846;GO:0009408;GO:0001522;GO:0007549;GO:…	DNA repair;determination of adult lifespan;protein transport;snoRNA processing;helicase activity;Golgi membrane;RNA splicing, via transesterification reactions with bulged adenosine as nucleophile;polytene chromosome;5'-3' exoribonuclease activity;exoribonuclease II activity;RNA binding;positive regulation of transcription, DNA-templated;nematode larval development;protein localization to peroxis…
HORVU4Hr1G083930	BART1_0-p31604	DA1.B-CA.B	1.12502e-05	2.95083	7.73191	up-regulated	Alkane hydroxylase MAH1-like	GO:0016705;GO:0005506;GO:0016021;GO:0055114;GO:0004497;GO:0020037;	oxidoreductase activity, acting on paired donors, with incorporation or reduction of molecular oxygen;iron ion binding;integral component of membrane;oxidation-reduction process;monooxygenase activity;heme binding;
HORVU5Hr1G074000	BART1_0-p37328	DA1.B-CA.B	3.5973e-05	2.95055	7.73043	up-regulated	NAD dependent epimerase/dehydratase, putative	GO:0009570;GO:0098796;GO:0005515;GO:0009528;GO:0015031;GO:0009941;GO:0016021;GO:0009535;	chloroplast stroma;membrane protein complex;protein binding;plastid inner membrane;protein transport;chloroplast envelope;integral component of membrane;chloroplast thylakoid membrane;
HORVU1Hr1G009920	BART1_0-p00841	DA1.B-CA.B	1.85754e-05	2.93977	7.6729	up-regulated	ABC transporter G family member 6	GO:0016887;GO:0042626;GO:1902074;GO:0055085;GO:2000032;GO:0055075;GO:0007275;GO:1901002;GO:0055078;GO:0009753;GO:0048226;GO:0009751;GO:0005886;GO:0009733;GO:0005524;GO:0009739;GO:0071472;GO:0009408;GO:0009737;GO:0048225;GO:0016021;GO:0071456;GO:0010345;	ATPase activity;ATPase-coupled transmembrane transporter activity;response to salt;transmembrane transport;regulation of secondary shoot formation;potassium ion homeostasis;multicellular organism development;positive regulation of response to salt stress;sodium ion homeostasis;response to jasmonic acid;Casparian strip;response to salicylic acid;plasma membrane;response to auxin;ATP binding;respon…
HORVU5Hr1G028180	BART1_0-p34180	DA1.B-CA.B	1.64055e-06	2.93271	7.63541	up-regulated	LIM domain-containing protein WLIM1-like	GO:0051015;GO:0046872;GO:0005737;GO:0015629;GO:0016021;GO:0003729;GO:0051017;GO:0005886;	actin filament binding;metal ion binding;cytoplasm;actin cytoskeleton;integral component of membrane;mRNA binding;actin filament bundle assembly;plasma membrane;
HORVU4Hr1G051220	BART1_0-p29302	DA1.B-CA.B	7.88471e-05	2.93057	7.62409	up-regulated	Endoglucanase	GO:0016021;GO:0071555;GO:0016740;GO:0030245;GO:0008810;	integral component of membrane;cell wall organization;transferase activity;cellulose catabolic process;cellulase activity;
HORVU2Hr1G077970	BART1_0-p12612	DA1.B-CA.B	0.000149845	2.9264	7.60211	up-regulated	Beta-ketoacyl-ACP synthetase I	GO:0009570;GO:0016747;GO:0009793;GO:0043572;GO:0016020;GO:0009941;GO:0006633;GO:0009735;GO:0009658;	chloroplast stroma;transferase activity, transferring acyl groups other than amino-acyl groups;embryo development ending in seed dormancy;plastid fission;membrane;chloroplast envelope;fatty acid biosynthetic process;response to cytokinin;chloroplast organization;
HORVU2Hr1G032710	BART1_0-p09464	DA1.B-CA.B	0.000315366	2.92344	7.58652	up-regulated	0	GO:0003743;GO:0008270;GO:0009826;GO:0009506;GO:0005509;GO:0006508;GO:0009654;GO:0015979;GO:0019898;GO:0006413;GO:0051513;GO:0008237;	translation initiation factor activity;zinc ion binding;unidimensional cell growth;plasmodesma;calcium ion binding;proteolysis;photosystem II oxygen evolving complex;photosynthesis;extrinsic component of membrane;translational initiation;regulation of monopolar cell growth;metallopeptidase activity;
HORVU4Hr1G088110	BART1_0-p31927	DA1.B-CA.B	1.17865e-05	2.92326	7.58557	up-regulated	Eukaryotic aspartyl protease family protein, expressed	GO:0004190;GO:0006508;GO:0016791;GO:0016311;	aspartic-type endopeptidase activity;proteolysis;phosphatase activity;dephosphorylation;
HORVU4Hr1G088160	BART1_0-p31931	DA1.B-CA.B	1.17865e-05	2.92326	7.58557	up-regulated	Eukaryotic aspartyl protease family protein, expressed	GO:0004190;GO:0006508;GO:0016791;GO:0016311;	aspartic-type endopeptidase activity;proteolysis;phosphatase activity;dephosphorylation;
HORVU1Hr1G045090	BART1_0-p02995	DA1.B-CA.B	0.0022003	2.91965	7.56662	up-regulated	Transcription factor MYB36	GO:0005634;GO:0003677;GO:0001067;GO:0005524;GO:0003700;GO:0030154;GO:0016021;GO:0006355;GO:0004386;	nucleus;DNA binding;regulatory region nucleic acid binding;ATP binding;DNA-binding transcription factor activity;cell differentiation;integral component of membrane;regulation of transcription, DNA-templated;helicase activity;
HORVU0Hr1G014030	BART1_0-p58571	DA1.B-CA.B	7.94059e-06	2.91881	7.56223	up-regulated	Chitinase	GO:0006629;GO:0008081;	lipid metabolic process;phosphoric diester hydrolase activity;
HORVU7Hr1G027860	BART1_0-p50450	DA1.B-CA.B	0.00137228	2.91793	7.55763	up-regulated	Pullulanase-type starch debranching enzyme1	GO:0009570;GO:0005975;GO:0009057;GO:0046872;GO:0010303;GO:0016021;GO:0051060;GO:0008168;GO:0030246;GO:0044248;GO:0034645;GO:0032259;	chloroplast stroma;carbohydrate metabolic process;macromolecule catabolic process;metal ion binding;limit dextrinase activity;integral component of membrane;pullulanase activity;methyltransferase activity;carbohydrate binding;cellular catabolic process;cellular macromolecule biosynthetic process;methylation;
HORVU3Hr1G014790	BART1_0-p18192	DA1.B-CA.B	2.4693e-06	2.91096	7.52116	up-regulated	Thylakoid lumenal protein, chloroplastic	GO:0009507;GO:0031976;GO:0031977;	chloroplast;plastid thylakoid;thylakoid lumen;
HORVU2Hr1G002600	BART1_0-p06954	DA1.B-CA.B	2.57941e-06	2.9085	7.50837	up-regulated	CBS domain protein (Fragment)	GO:0003676;GO:0016779;GO:0003723;GO:0006164;GO:0016021;GO:0003938;GO:0006396;GO:0055114;GO:0016787;	nucleic acid binding;nucleotidyltransferase activity;RNA binding;purine nucleotide biosynthetic process;integral component of membrane;IMP dehydrogenase activity;RNA processing;oxidation-reduction process;hydrolase activity;
HORVU2Hr1G065110	BART1_0-p11728	DA1.B-CA.B	7.69455e-07	2.90096	7.46921	up-regulated	GDP-mannose-dependent alpha-mannosyltransferase	GO:0009941;GO:0009247;GO:0046510;GO:0007018;GO:0046506;GO:0008017;GO:0005524;GO:0005634;GO:0003777;GO:0042170;GO:0016021;GO:0016036;GO:0016740;	chloroplast envelope;glycolipid biosynthetic process;UDP-sulfoquinovose:DAG sulfoquinovosyltransferase activity;microtubule-based movement;sulfolipid biosynthetic process;microtubule binding;ATP binding;nucleus;microtubule motor activity;plastid membrane;integral component of membrane;cellular response to phosphate starvation;transferase activity;
HORVU4Hr1G069100	BART1_0-p30502	DA1.B-CA.B	0.000636546	2.89459	7.4363	up-regulated	Beta-D-xylosidase	GO:0005975;GO:0016998;GO:0016021;GO:0004553;GO:0009505;	carbohydrate metabolic process;cell wall macromolecule catabolic process;integral component of membrane;hydrolase activity, hydrolyzing O-glycosyl compounds;plant-type cell wall;
HORVU1Hr1G079040	BART1_0-p05455	DA1.B-CA.B	6.61778e-06	2.89105	7.41811	up-regulated	MYB transcription factor (Fragment)	GO:0005634;GO:0003677;GO:0001067;GO:0003700;GO:0030154;GO:0006355;	nucleus;DNA binding;regulatory region nucleic acid binding;DNA-binding transcription factor activity;cell differentiation;regulation of transcription, DNA-templated;
HORVU2Hr1G041280	BART1_0-p10132	DA1.B-CA.B	2.04877e-05	2.88383	7.38106	up-regulated	Chlorophyll a-b binding protein, chloroplastic	GO:0019904;GO:0009765;GO:0009523;GO:0008236;GO:0009941;GO:0009522;GO:0009416;GO:0009735;GO:0009535;GO:0046872;GO:0006508;GO:0016021;GO:0018298;GO:0051219;GO:0016168;GO:0010287;	protein domain specific binding;photosynthesis, light harvesting;photosystem II;serine-type peptidase activity;chloroplast envelope;photosystem I;response to light stimulus;response to cytokinin;chloroplast thylakoid membrane;metal ion binding;proteolysis;integral component of membrane;protein-chromophore linkage;phosphoprotein binding;chlorophyll binding;plastoglobule;
HORVU5Hr1G077390	BART1_0-p37618	DA1.B-CA.B	0.00509359	2.8678	7.2995	up-regulated	BHLH transcription factor	GO:0005634;GO:0005524;GO:0003700;GO:0006351;GO:0016021;GO:0006355;GO:0046983;GO:0043565;GO:0004672;GO:0006468;GO:1902448;GO:0030247;	nucleus;ATP binding;DNA-binding transcription factor activity;transcription, DNA-templated;integral component of membrane;regulation of transcription, DNA-templated;protein dimerization activity;sequence-specific DNA binding;protein kinase activity;protein phosphorylation;positive regulation of shade avoidance;polysaccharide binding;
HORVU5Hr1G073800	BART1_0-p37316	DA1.B-CA.B	0.000251118	2.86678	7.29437	up-regulated	Bifunctional dihydroflavonol 4-reductase/flavanone 4-reductase	GO:0050662;GO:0003824;GO:0016021;GO:0055114;GO:0006694;	coenzyme binding;catalytic activity;integral component of membrane;oxidation-reduction process;steroid biosynthetic process;
HORVU4Hr1G056770	BART1_0-p29679	DA1.B-CA.B	0.000679916	2.86328	7.27666	up-regulated	Glycosyltransferases	GO:0090376;GO:0009654;GO:0000139;GO:0009834;GO:0045492;GO:0005509;GO:0042285;GO:0010413;GO:0016021;GO:0015979;GO:0071555;GO:0019898;GO:0010584;GO:0015018;	seed trichome differentiation;photosystem II oxygen evolving complex;Golgi membrane;plant-type secondary cell wall biogenesis;xylan biosynthetic process;calcium ion binding;xylosyltransferase activity;glucuronoxylan metabolic process;integral component of membrane;photosynthesis;cell wall organization;extrinsic component of membrane;pollen exine formation;galactosylgalactosylxylosylprotein 3-beta…
HORVU3Hr1G009510	BART1_0-p17762	DA1.B-CA.B	0.000135326	2.86116	7.26601	up-regulated	Non-specific lipid-transfer protein Cw18	GO:0006869;GO:0009826;GO:0000904;GO:0090376;GO:0045165;GO:0016021;GO:0008289;	lipid transport;unidimensional cell growth;cell morphogenesis involved in differentiation;seed trichome differentiation;cell fate commitment;integral component of membrane;lipid binding;
HORVU3Hr1G030770	BART1_0-p19372	DA1.B-CA.B	0.000222593	2.85871	7.25365	up-regulated	p-loop containing nucleoside triphosphate hydrolase superfamily protein	GO:0016887;GO:0005524;GO:0005634;GO:0051013;GO:0140096;GO:0048235;GO:0016021;GO:0016787;	ATPase activity;ATP binding;nucleus;microtubule severing;catalytic activity, acting on a protein;pollen sperm cell differentiation;integral component of membrane;hydrolase activity;
HORVU6Hr1G054420	BART1_0-p45190	DA1.B-CA.B	4.14999e-06	2.85772	7.24868	up-regulated	Oxygen-dependent coproporphyrinogen-III oxidase	GO:0009570;GO:0015994;GO:0042803;GO:0046501;GO:0006355;GO:0042168;GO:0046148;GO:0009735;GO:0003677;GO:0005634;GO:0003700;GO:0006779;GO:0004109;GO:0048046;GO:0055114;GO:0030246;	chloroplast stroma;chlorophyll metabolic process;protein homodimerization activity;protoporphyrinogen IX metabolic process;regulation of transcription, DNA-templated;heme metabolic process;pigment biosynthetic process;response to cytokinin;DNA binding;nucleus;DNA-binding transcription factor activity;porphyrin-containing compound biosynthetic process;coproporphyrinogen oxidase activity;apoplast;o…
HORVU1Hr1G025870	BART1_0-p01877	DA1.B-CA.B	1.20165e-05	2.83752	7.14791	up-regulated	Glycosyltransferase	GO:0015698;GO:0008194;GO:0016758;GO:0043231;GO:0016021;GO:0005452;GO:0006568;GO:0004640;	inorganic anion transport;UDP-glycosyltransferase activity;transferase activity, transferring hexosyl groups;intracellular membrane-bounded organelle;integral component of membrane;inorganic anion exchanger activity;tryptophan metabolic process;phosphoribosylanthranilate isomerase activity;
HORVU2Hr1G090690	BART1_0-p13613	DA1.B-CA.B	0.00426205	2.82584	7.09026	up-regulated	ABA-responsive protein-like	GO:0005634;GO:0003677;GO:0004866;GO:0010951;	nucleus;DNA binding;endopeptidase inhibitor activity;negative regulation of endopeptidase activity;
HORVU0Hr1G017530	BART1_0-p58825	DA1.B-CA.B	7.33201e-06	2.82421	7.08228	up-regulated	0	GO:0016887;GO:0015035;GO:0008144;GO:0004540;GO:0003723;GO:0003844;GO:0097367;GO:0042626;GO:0090501;GO:0030261;GO:0046983;GO:0045454;GO:0004553;GO:0005840;GO:0044248;GO:0005886;GO:0006412;GO:0001123;GO:0003899;GO:0003735;GO:0016987;GO:0016746;GO:2000142;GO:0009057;GO:0009055;GO:0043167;GO:0016829;GO:0006265;GO:0022900;GO:0005730;GO:0003950;GO:0003700;GO:0005802;GO:0005768;GO:0102752;GO:0030246;GO:…	ATPase activity;protein disulfide oxidoreductase activity;drug binding;ribonuclease activity;RNA binding;1,4-alpha-glucan branching enzyme activity;carbohydrate derivative binding;ATPase-coupled transmembrane transporter activity;RNA phosphodiester bond hydrolysis;chromosome condensation;protein dimerization activity;cell redox homeostasis;hydrolase activity, hydrolyzing O-glycosyl compounds;ribo…
HORVU1Hr1G007830	BART1_0-p00659	DA1.B-CA.B	0.00111778	2.80663	6.99647	up-regulated	4-hydroxyphenylacetaldehyde oxime monooxygenase	GO:0010132;GO:0016705;GO:0006355;GO:0005783;GO:0004497;GO:0031090;GO:0044446;GO:0020037;GO:0005634;GO:0003700;GO:0005506;GO:0042175;GO:0016021;GO:0055114;	dhurrin biosynthetic process;oxidoreductase activity, acting on paired donors, with incorporation or reduction of molecular oxygen;regulation of transcription, DNA-templated;endoplasmic reticulum;monooxygenase activity;organelle membrane;intracellular organelle part;heme binding;nucleus;DNA-binding transcription factor activity;iron ion binding;nuclear outer membrane-endoplasmic reticulum membran…
HORVU2Hr1G017300	BART1_0-p08226	DA1.B-CA.B	1.88965e-05	2.80378	6.98268	up-regulated	Atypical CYS HIS rich thioredoxin 4	GO:0005623;GO:0016020;GO:0016671;GO:0045454;GO:0055114;GO:0044422;GO:0043227;	cell;membrane;oxidoreductase activity, acting on a sulfur group of donors, disulfide as acceptor;cell redox homeostasis;oxidation-reduction process;organelle part;membrane-bounded organelle;
HORVU3Hr1G014590	BART1_0-p18189	DA1.B-CA.B	8.89365e-07	2.8023	6.97552	up-regulated	Serine/threonine-protein phosphatase	GO:0009860;GO:0007165;GO:0060240;GO:0006470;GO:0048768;GO:0004672;GO:0005783;GO:0007034;GO:0000324;GO:0006468;GO:0004721;GO:0005634;GO:0005524;GO:0000164;GO:0009507;GO:0004418;GO:0046872;GO:0048037;GO:0010969;GO:0016021;GO:0005829;GO:0033014;GO:0072357;	pollen tube growth;signal transduction;negative regulation of signal transduction involved in conjugation with cellular fusion;protein dephosphorylation;root hair cell tip growth;protein kinase activity;endoplasmic reticulum;vacuolar transport;fungal-type vacuole;protein phosphorylation;phosphoprotein phosphatase activity;nucleus;ATP binding;protein phosphatase type 1 complex;chloroplast;hydroxym…
HORVU2Hr1G010990	BART1_0-p07678	DA1.B-CA.B	6.06884e-05	2.79004	6.91648	up-regulated	Plasma membrane intrinsic protein subtype 2 aquaporin	GO:0015267;GO:0055085;GO:0005372;GO:0005773;GO:0051290;GO:0005886;GO:0009414;GO:0006833;GO:0009506;GO:0005515;GO:0051289;GO:0016021;GO:0032991;	channel activity;transmembrane transport;water transmembrane transporter activity;vacuole;protein heterotetramerization;plasma membrane;response to water deprivation;water transport;plasmodesma;protein binding;protein homotetramerization;integral component of membrane;protein-containing complex;
HORVU6Hr1G012690	BART1_0-p42594	DA1.B-CA.B	2.51618e-05	2.78946	6.91373	up-regulated	Small GTP-binding protein (Fragment)	GO:0006260;GO:0032273;GO:0060560;GO:0007015;GO:0005730;GO:0005525;GO:1902905;GO:0003006;GO:0006979;GO:0030427;GO:0045177;GO:0003924;GO:0019003;GO:0051704;GO:0016477;GO:0032501;GO:0019901;GO:0007264;GO:0000902;GO:0048468;GO:0005886;GO:0020037;GO:0042744;GO:0030833;GO:0004601;GO:0009958;GO:0005856;GO:0010928;GO:0004767;GO:0030834;GO:0051495;GO:0005737;GO:0046872;GO:0051650;GO:0016021;GO:0098869;GO:…	DNA replication;positive regulation of protein polymerization;developmental growth involved in morphogenesis;actin filament organization;nucleolus;GTP binding;positive regulation of supramolecular fiber organization;developmental process involved in reproduction;response to oxidative stress;site of polarized growth;apical part of cell;GTPase activity;GDP binding;multi-organism process;cell migrat…
HORVU7Hr1G042390	BART1_0-p51577	DA1.B-CA.B	0.000354486	2.78507	6.89268	up-regulated	Gibberellin-regulated protein 6	GO:0006506;GO:0010286;GO:0009506;GO:0017176;GO:0016021;GO:0009751;	GPI anchor biosynthetic process;heat acclimation;plasmodesma;phosphatidylinositol N-acetylglucosaminyltransferase activity;integral component of membrane;response to salicylic acid;
HORVU2Hr1G025150	BART1_0-p08881	DA1.B-CA.B	0.00225119	2.78338	6.88464	up-regulated	GPI-anchored protein	GO:0016021;	integral component of membrane;
HORVU0Hr1G017380	BART1_0-p58820	DA1.B-CA.B	3.02406e-05	2.77255	6.83314	up-regulated	Serine-rich protein	GO:0016021;GO:0016310;GO:0016301;GO:0016874;	integral component of membrane;phosphorylation;kinase activity;ligase activity;
HORVU6Hr1G058820	BART1_0-p45485	DA1.B-CA.B	4.06808e-06	2.77038	6.82288	up-regulated	Phenylalanine ammonia-lyase	GO:0009074;GO:0009739;GO:0052883;GO:0006558;GO:0042737;GO:1902222;GO:0005737;GO:0016021;GO:0046898;GO:0045548;GO:0016598;GO:0009800;	aromatic amino acid family catabolic process;response to gibberellin;tyrosine ammonia-lyase activity;L-phenylalanine metabolic process;drug catabolic process;erythrose 4-phosphate/phosphoenolpyruvate family amino acid catabolic process;cytoplasm;integral component of membrane;response to cycloheximide;phenylalanine ammonia-lyase activity;protein arginylation;cinnamic acid biosynthetic process;
HORVU3Hr1G087470	BART1_0-p23440	DA1.B-CA.B	0.000192005	2.7693	6.81778	up-regulated	Carboxypeptidase	GO:0006508;GO:0016021;GO:0016829;GO:0004185;GO:0044257;GO:0005576;GO:0005773;	proteolysis;integral component of membrane;lyase activity;serine-type carboxypeptidase activity;cellular protein catabolic process;extracellular region;vacuole;
HORVU1Hr1G005920	BART1_0-p00535	DA1.B-CA.B	0.0039496	2.76324	6.78917	up-regulated	Soluble inorganic pyrophosphatase	GO:0000287;GO:0004427;GO:0005737;GO:0016021;GO:0006796;	magnesium ion binding;inorganic diphosphatase activity;cytoplasm;integral component of membrane;phosphate-containing compound metabolic process;
HORVU7Hr1G012780	BART1_0-p49262	DA1.B-CA.B	0.000406665	2.75733	6.76143	up-regulated	0	GO:0005634;GO:0003677;GO:0006355;	nucleus;DNA binding;regulation of transcription, DNA-templated;
HORVU3Hr1G001680	BART1_0-p17077	DA1.B-CA.B	0.000247492	2.75404	6.74604	up-regulated	0	GO:0007163;GO:0060560;GO:0004672;GO:0010091;GO:0000226;GO:0006468;GO:0043622;GO:0005874;GO:0008017;GO:0005524;GO:0051511;GO:0030865;GO:0009826;GO:0005737;GO:0097435;GO:0071369;GO:0016021;GO:0055028;GO:0016049;	establishment or maintenance of cell polarity;developmental growth involved in morphogenesis;protein kinase activity;trichome branching;microtubule cytoskeleton organization;protein phosphorylation;cortical microtubule organization;microtubule;microtubule binding;ATP binding;negative regulation of unidimensional cell growth;cortical cytoskeleton organization;unidimensional cell growth;cytoplasm;s…
HORVU3Hr1G074570	BART1_0-p22401	DA1.B-CA.B	2.4693e-06	2.75399	6.74581	up-regulated	Nucleotide-diphospho-sugar transferase	GO:0098588;GO:0097502;GO:0016021;GO:0005794;GO:0071555;GO:0016740;GO:0044446;	bounding membrane of organelle;mannosylation;integral component of membrane;Golgi apparatus;cell wall organization;transferase activity;intracellular organelle part;
HORVU5Hr1G041530	BART1_0-p35024	DA1.B-CA.B	8.52698e-06	2.75375	6.74468	up-regulated	Sulfite exporter TauE/SafE family protein (Fragment)	GO:0016021;GO:0031464;GO:0016567;	integral component of membrane;Cul4A-RING E3 ubiquitin ligase complex;protein ubiquitination;
HORVU5Hr1G032370	BART1_0-p34415	DA1.B-CA.B	3.18931e-05	2.74719	6.71406	up-regulated	Nucleolar protein gar2-related isoform 1	0	0
HORVU4Hr1G018660	BART1_0-p27381	DA1.B-CA.B	0.00589131	2.7391	6.67656	up-regulated	Dirigent protein (Fragment)	GO:0009695;GO:0048046;GO:0016021;GO:0046423;	jasmonic acid biosynthetic process;apoplast;integral component of membrane;allene-oxide cyclase activity;
HORVU7Hr1G012850	BART1_0-p49266	DA1.B-CA.B	0.000456352	2.73036	6.63622	up-regulated	Histone like	GO:0090305;GO:0006284;GO:0031491;GO:0030261;GO:0045454;GO:0000786;GO:0006334;GO:0009414;GO:0045910;GO:0004601;GO:0003677;GO:0005634;GO:0046872;GO:0004519;GO:0031936;GO:0098869;GO:0019104;GO:0016584;GO:0055114;GO:0051539;GO:0140078;	nucleic acid phosphodiester bond hydrolysis;base-excision repair;nucleosome binding;chromosome condensation;cell redox homeostasis;nucleosome;nucleosome assembly;response to water deprivation;negative regulation of DNA recombination;peroxidase activity;DNA binding;nucleus;metal ion binding;endonuclease activity;negative regulation of chromatin silencing;cellular oxidant detoxification;DNA N-glyco…
HORVU3Hr1G058810	BART1_0-p21220	DA1.B-CA.B	0.000322648	2.72921	6.63094	up-regulated	Tyrosine--tRNA ligase	GO:0003676;GO:0016021;GO:0005794;GO:0016413;	nucleic acid binding;integral component of membrane;Golgi apparatus;O-acetyltransferase activity;
HORVU5Hr1G096480	BART1_0-p39141	DA1.B-CA.B	1.03979e-05	2.7284	6.62721	up-regulated	RING-H2 finger protein ATL3	GO:0061630;GO:0008270;GO:0016746;GO:0006355;GO:0005886;GO:0006511;GO:0003676;GO:0048364;GO:0051301;GO:1990112;GO:0005634;GO:0031625;GO:0016021;GO:0016874;GO:0016567;GO:0010498;	ubiquitin protein ligase activity;zinc ion binding;transferase activity, transferring acyl groups;regulation of transcription, DNA-templated;plasma membrane;ubiquitin-dependent protein catabolic process;nucleic acid binding;root development;cell division;RQC complex;nucleus;ubiquitin protein ligase binding;integral component of membrane;ligase activity;protein ubiquitination;proteasomal protein c…
HORVU2Hr1G096850	BART1_0-p14163	DA1.B-CA.B	1.12632e-06	2.72539	6.61339	up-regulated	HAD-superfamily hydrolase subfamily IA, variant 3:Beta-phosphoglucomutasehydrolase	GO:0000287;GO:0005975;GO:0140096;GO:0071586;GO:0016021;GO:0008801;GO:0016787;	magnesium ion binding;carbohydrate metabolic process;catalytic activity, acting on a protein;CAAX-box protein processing;integral component of membrane;beta-phosphoglucomutase activity;hydrolase activity;
HORVU6Hr1G025730	BART1_0-p43522	DA1.B-CA.B	2.04624e-06	2.72258	6.60052	up-regulated	NADPH-dependent alkenal/one oxidoreductase, chloroplastic	GO:0042558;GO:0009570;GO:0009409;GO:0008270;GO:0016491;GO:0010319;GO:0048046;GO:0009941;GO:0055114;GO:0045454;GO:0009579;	pteridine-containing compound metabolic process;chloroplast stroma;response to cold;zinc ion binding;oxidoreductase activity;stromule;apoplast;chloroplast envelope;oxidation-reduction process;cell redox homeostasis;thylakoid;
HORVU3Hr1G060310	BART1_0-p21327	DA1.B-CA.B	0.00208533	2.71843	6.58156	up-regulated	Putative receptor-like protein kinase (Fragment)	GO:0005524;GO:0009506;GO:0004888;GO:0005739;GO:0016021;GO:0004672;GO:0007178;GO:0018212;GO:0006468;GO:0005886;	ATP binding;plasmodesma;transmembrane signaling receptor activity;mitochondrion;integral component of membrane;protein kinase activity;transmembrane receptor protein serine/threonine kinase signaling pathway;peptidyl-tyrosine modification;protein phosphorylation;plasma membrane;
HORVU1Hr1G087570	BART1_0-p06096	DA1.B-CA.B	0.00285061	2.7143	6.56274	up-regulated	Fasciclin-like arabinogalactan protein 7	GO:0016021;GO:0009834;GO:0005886;	integral component of membrane;plant-type secondary cell wall biogenesis;plasma membrane;
HORVU1Hr1G082890	BART1_0-p05768	DA1.B-CA.B	1.23719e-05	2.70461	6.51883	up-regulated	Phospholipase D	GO:0016779;GO:0046470;GO:0005509;GO:0016020;GO:0016042;GO:0004630;GO:0070290;	nucleotidyltransferase activity;phosphatidylcholine metabolic process;calcium ion binding;membrane;lipid catabolic process;phospholipase D activity;N-acylphosphatidylethanolamine-specific phospholipase D activity;
HORVU4Hr1G070470	BART1_0-p30605	DA1.B-CA.B	0.000909884	2.70452	6.51839	up-regulated	0	GO:0003676;GO:0008270;GO:0005874;	nucleic acid binding;zinc ion binding;microtubule;
HORVU5Hr1G109570	BART1_0-p40226	DA1.B-CA.B	2.7074e-07	2.69674	6.48334	up-regulated	FBD-associated F-box protein	0	0
HORVU5Hr1G023160	BART1_0-p33840	DA1.B-CA.B	0.00011615	2.69521	6.47649	up-regulated	Amino acid transporter	GO:0005507;GO:0015031;GO:0016021;GO:0015171;GO:0003333;GO:0005886;	copper ion binding;protein transport;integral component of membrane;amino acid transmembrane transporter activity;amino acid transmembrane transport;plasma membrane;
HORVU1Hr1G065440	BART1_0-p04436	DA1.B-CA.B	0.000103144	2.69313	6.46713	up-regulated	RNA recognition motif-containing protein isoform 1	GO:0001731;GO:0003723;GO:0098588;GO:0090079;GO:0006486;GO:0016021;GO:0003690;GO:0008378;GO:0031124;GO:0006355;GO:0005794;GO:0044446;	formation of translation preinitiation complex;RNA binding;bounding membrane of organelle;translation regulator activity, nucleic acid binding;protein glycosylation;integral component of membrane;double-stranded DNA binding;galactosyltransferase activity;mRNA 3'-end processing;regulation of transcription, DNA-templated;Golgi apparatus;intracellular organelle part;
HORVU4Hr1G046590	BART1_0-p29023	DA1.B-CA.B	0.000256355	2.68935	6.45024	up-regulated	Rapid alkalinization factor like	GO:0045926;GO:0007267;GO:0009742;GO:0048523;GO:0009505;GO:0005179;GO:0048364;GO:0009506;GO:0001558;GO:0048046;GO:0016021;GO:0010469;GO:0019722;	negative regulation of growth;cell-cell signaling;brassinosteroid mediated signaling pathway;negative regulation of cellular process;plant-type cell wall;hormone activity;root development;plasmodesma;regulation of cell growth;apoplast;integral component of membrane;regulation of signaling receptor activity;calcium-mediated signaling;
HORVU1Hr1G076190	BART1_0-p05238	DA1.B-CA.B	0.00953055	2.68819	6.44504	up-regulated	ATP-dependent Clp protease ATP-binding subunit ClpB	GO:0009570;GO:0019538;GO:0045727;GO:0009941;GO:0009644;GO:0042542;GO:0008233;GO:0043335;GO:0005524;GO:0005634;GO:0034605;GO:0005515;GO:0016021;GO:0005829;	chloroplast stroma;protein metabolic process;positive regulation of translation;chloroplast envelope;response to high light intensity;response to hydrogen peroxide;peptidase activity;protein unfolding;ATP binding;nucleus;cellular response to heat;protein binding;integral component of membrane;cytosol;
HORVU1Hr1G088270	BART1_0-p06157	DA1.B-CA.B	0.000191849	2.68453	6.42871	up-regulated	Thiamine monophosphate synthase	GO:0019538;GO:0050661;GO:0003735;GO:0003824;GO:0051287;GO:0016021;GO:0010467;GO:0055114;GO:0009059;GO:1901566;GO:0005840;GO:0044237;	protein metabolic process;NADP binding;structural constituent of ribosome;catalytic activity;NAD binding;integral component of membrane;gene expression;oxidation-reduction process;macromolecule biosynthetic process;organonitrogen compound biosynthetic process;ribosome;cellular metabolic process;
HORVU5Hr1G012770	BART1_0-p33121	DA1.B-CA.B	1.53643e-05	2.68452	6.42869	up-regulated	CBS domain-containing protein CBSX3, mitochondrial	GO:0016021;	integral component of membrane;
HORVU2Hr1G080350	BART1_0-p12791	DA1.B-CA.B	0.00017358	2.68156	6.4155	up-regulated	Amino acid/polyamine transporter II	GO:0016021;GO:0015171;GO:0003333;GO:0005886;	integral component of membrane;amino acid transmembrane transporter activity;amino acid transmembrane transport;plasma membrane;
HORVU6Hr1G072260	BART1_0-p46429	DA1.B-CA.B	0.00194151	2.67674	6.39408	up-regulated	GDP-fucose protein O-fucosyltransferase	GO:0016757;GO:0005737;GO:0016021;GO:0006004;	transferase activity, transferring glycosyl groups;cytoplasm;integral component of membrane;fucose metabolic process;
HORVU4Hr1G021960	BART1_0-p27605	DA1.B-CA.B	3.03274e-05	2.67556	6.38888	up-regulated	Signal-recognition-particle GTPase	GO:0009570;GO:0016887;GO:0006281;GO:0019904;GO:0042626;GO:0055085;GO:0006260;GO:0006310;GO:0008312;GO:0005525;GO:0005634;GO:0003677;GO:0005524;GO:0006614;GO:0048500;GO:0003924;GO:0016021;GO:0070208;	chloroplast stroma;ATPase activity;DNA repair;protein domain specific binding;ATPase-coupled transmembrane transporter activity;transmembrane transport;DNA replication;DNA recombination;7S RNA binding;GTP binding;nucleus;DNA binding;ATP binding;SRP-dependent cotranslational protein targeting to membrane;signal recognition particle;GTPase activity;integral component of membrane;protein heterotrime…
HORVU5Hr1G125220	BART1_0-p41545	DA1.B-CA.B	0.000807184	2.66986	6.36367	up-regulated	DUF547 domain-containing protein/Lzipper-MIP1 domain-containing protein	GO:0016887;GO:0005524;GO:0090305;GO:0009507;GO:0004519;GO:0016021;GO:0016310;GO:0016301;GO:0016853;	ATPase activity;ATP binding;nucleic acid phosphodiester bond hydrolysis;chloroplast;endonuclease activity;integral component of membrane;phosphorylation;kinase activity;isomerase activity;
HORVU7Hr1G088730	BART1_0-p54632	DA1.B-CA.B	2.79595e-06	2.66727	6.35227	up-regulated	Dentin sialophosphoprotein-like	GO:0016021;	integral component of membrane;
HORVU3Hr1G048780	BART1_0-p20528	DA1.B-CA.B	1.96776e-05	2.66371	6.33662	up-regulated	Ribosomal protein S11	GO:0009507;GO:0003735;GO:0019843;GO:0005840;GO:0006412;	chloroplast;structural constituent of ribosome;rRNA binding;ribosome;translation;
HORVU7Hr1G040280	BART1_0-p51446	DA1.B-CA.B	2.69523e-06	2.66333	6.33492	up-regulated	U-box domain-containing protein 7	GO:0042538;GO:0016779;GO:0006491;GO:0006013;GO:0044431;GO:0006487;GO:0008017;GO:0005874;GO:0006517;GO:0004559;GO:0005768;GO:0005515;GO:0046872;GO:0098588;GO:0016021;GO:0030246;GO:0031984;	hyperosmotic salinity response;nucleotidyltransferase activity;N-glycan processing;mannose metabolic process;Golgi apparatus part;protein N-linked glycosylation;microtubule binding;microtubule;protein deglycosylation;alpha-mannosidase activity;endosome;protein binding;metal ion binding;bounding membrane of organelle;integral component of membrane;carbohydrate binding;organelle subcompartment;
HORVU7Hr1G000870	BART1_0-p48311	DA1.B-CA.B	0.000406451	2.66243	6.331	up-regulated	Histone acetyltransferase HTATIP	GO:0140096;GO:0005681;GO:0008213;GO:0008168;GO:0005840;GO:0004134;GO:0000387;GO:0005525;GO:0004402;GO:0005977;GO:0046872;GO:0003924;GO:0016021;GO:0016573;GO:0032259;	catalytic activity, acting on a protein;spliceosomal complex;protein alkylation;methyltransferase activity;ribosome;4-alpha-glucanotransferase activity;spliceosomal snRNP assembly;GTP binding;histone acetyltransferase activity;glycogen metabolic process;metal ion binding;GTPase activity;integral component of membrane;histone acetylation;methylation;
HORVU3Hr1G070790	BART1_0-p22120	DA1.B-CA.B	0.000388496	2.6586	6.3142	up-regulated	Glutamate carboxypeptidase 2	GO:0005789;GO:0004180;GO:0046872;GO:0007275;GO:0010073;GO:0006508;GO:0016021;GO:0005773;GO:0040008;GO:0008237;	endoplasmic reticulum membrane;carboxypeptidase activity;metal ion binding;multicellular organism development;meristem maintenance;proteolysis;integral component of membrane;vacuole;regulation of growth;metallopeptidase activity;
HORVU0Hr1G018320	BART1_0-p58894	DA1.B-CA.B	0.00187702	2.6583	6.3129	up-regulated	Beta-expansin 4	GO:0005618;GO:0016020;GO:0071555;GO:0019953;GO:0005576;	cell wall;membrane;cell wall organization;sexual reproduction;extracellular region;
HORVU1Hr1G070040	BART1_0-p04774	DA1.B-CA.B	4.36775e-05	2.6555	6.30066	up-regulated	Clade XIII lectin receptor kinase	GO:0008270;GO:0004672;GO:0046873;GO:0007178;GO:0006468;GO:0042742;GO:0005886;GO:0005524;GO:0005634;GO:0003677;GO:0004888;GO:0002229;GO:0005509;GO:0016021;GO:0030001;GO:0030246;	zinc ion binding;protein kinase activity;metal ion transmembrane transporter activity;transmembrane receptor protein serine/threonine kinase signaling pathway;protein phosphorylation;defense response to bacterium;plasma membrane;ATP binding;nucleus;DNA binding;transmembrane signaling receptor activity;defense response to oomycetes;calcium ion binding;integral component of membrane;metal ion trans…
HORVU4Hr1G022950	BART1_0-p27653	DA1.B-CA.B	2.41386e-06	2.65303	6.28988	up-regulated	Thrombomodulin	GO:0017119;GO:0005802;GO:0061630;GO:0005768;GO:0005509;GO:0016021;GO:0006623;GO:0006896;GO:0006511;GO:0016567;GO:0016787;	Golgi transport complex;trans-Golgi network;ubiquitin protein ligase activity;endosome;calcium ion binding;integral component of membrane;protein targeting to vacuole;Golgi to vacuole transport;ubiquitin-dependent protein catabolic process;protein ubiquitination;hydrolase activity;
HORVU7Hr1G113650	BART1_0-p56586	DA1.B-CA.B	0.000405789	2.65033	6.27812	up-regulated	Putative GMP synthase [glutamine-hydrolyzing]	GO:0006284;GO:0006541;GO:0016021;GO:0016740;GO:0043733;	base-excision repair;glutamine metabolic process;integral component of membrane;transferase activity;DNA-3-methylbase glycosylase activity;
HORVU4Hr1G048990	BART1_0-p29180	DA1.B-CA.B	6.88887e-06	2.64885	6.27168	up-regulated	0	GO:0003779;	actin binding;
HORVU2Hr1G035020	BART1_0-p09649	DA1.B-CA.B	0.000878159	2.6452	6.25583	up-regulated	0	GO:0036211;GO:0072509;GO:0008144;GO:0008186;GO:0015031;GO:0006882;GO:0045886;GO:0007015;GO:0004386;GO:0004540;GO:0004222;GO:0007413;GO:0072583;GO:0031514;GO:0003887;GO:0035639;GO:0097367;GO:0005902;GO:0003924;GO:0007409;GO:0006518;GO:0031594;GO:0071577;GO:0090304;GO:0009360;GO:0046907;GO:0035592;GO:0003383;GO:0043232;GO:0004674;GO:0044248;GO:0005634;GO:0045182;GO:0009913;GO:0003779;GO:0003735;GO:…	protein modification process;divalent inorganic cation transmembrane transporter activity;drug binding;RNA-dependent ATPase activity;protein transport;cellular zinc ion homeostasis;negative regulation of synaptic growth at neuromuscular junction;actin filament organization;helicase activity;ribonuclease activity;metalloendopeptidase activity;axonal fasciculation;clathrin-dependent endocytosis;mot…
HORVU5Hr1G086670	BART1_0-p38356	DA1.B-CA.B	1.62904e-07	2.64096	6.23748	up-regulated	Flavin-containing monooxygenase	GO:0050661;GO:0008270;GO:0050660;GO:0016021;GO:0055114;GO:0004499;	NADP binding;zinc ion binding;flavin adenine dinucleotide binding;integral component of membrane;oxidation-reduction process;N,N-dimethylaniline monooxygenase activity;
HORVU2Hr1G106330	BART1_0-p15000	DA1.B-CA.B	6.548e-05	2.64055	6.23571	up-regulated	RBR-type E3 ubiquitin transferase	GO:0003676;GO:0004842;GO:0031624;GO:0000151;GO:0046872;GO:0005737;GO:0016021;GO:0061659;GO:0032436;GO:0016874;GO:0016567;GO:0006511;	nucleic acid binding;ubiquitin-protein transferase activity;ubiquitin conjugating enzyme binding;ubiquitin ligase complex;metal ion binding;cytoplasm;integral component of membrane;ubiquitin-like protein ligase activity;positive regulation of proteasomal ubiquitin-dependent protein catabolic process;ligase activity;protein ubiquitination;ubiquitin-dependent protein catabolic process;
HORVU3Hr1G093570	BART1_0-p23948	DA1.B-CA.B	0.000324064	2.63856	6.2271	up-regulated	Wiscott-Aldrich syndrome	GO:0090502;GO:0120013;GO:0055085;GO:0022857;GO:0120009;GO:0015074;GO:0006355;GO:0008289;GO:0006414;GO:0044446;GO:0006857;GO:0004523;GO:0003677;GO:0003746;GO:0005737;GO:0070013;GO:0043231;GO:0005509;GO:0010215;GO:0016021;GO:0032543;GO:0031225;	RNA phosphodiester bond hydrolysis, endonucleolytic;lipid transfer activity;transmembrane transport;transmembrane transporter activity;intermembrane lipid transfer;DNA integration;regulation of transcription, DNA-templated;lipid binding;translational elongation;intracellular organelle part;oligopeptide transport;RNA-DNA hybrid ribonuclease activity;DNA binding;translation elongation factor activi…
HORVU5Hr1G006880	BART1_0-p32657	DA1.B-CA.B	6.50453e-07	2.63442	6.20923	up-regulated	Cysteamine dioxygenase	GO:0016702;GO:0006091;GO:0019903;GO:0008144;GO:0043167;GO:0004672;GO:0043666;GO:0006468;GO:0003684;GO:0005634;GO:0032559;GO:0046872;GO:0070483;GO:0018198;GO:0016021;GO:0005829;GO:0055114;	oxidoreductase activity, acting on single donors with incorporation of molecular oxygen, incorporation of two atoms of oxygen;generation of precursor metabolites and energy;protein phosphatase binding;drug binding;ion binding;protein kinase activity;regulation of phosphoprotein phosphatase activity;protein phosphorylation;damaged DNA binding;nucleus;adenyl ribonucleotide binding;metal ion binding…
HORVU5Hr1G046020	BART1_0-p35330	DA1.B-CA.B	0.000254064	2.62984	6.18955	up-regulated	Concanavalin A-like lectin/glucanase domain-containing protein	GO:0005524;GO:0004672;GO:0004674;GO:0006468;	ATP binding;protein kinase activity;protein serine/threonine kinase activity;protein phosphorylation;
HORVU7Hr1G012780	BART1_0-p49261	DA1.B-CA.B	0.000110134	2.627	6.1774	up-regulated	Secondary wall NAC master switch	GO:0005634;GO:0003677;GO:0003700;GO:1903508;GO:0005515;GO:0010628;GO:0016021;GO:0006355;GO:0009834;GO:0010047;	nucleus;DNA binding;DNA-binding transcription factor activity;positive regulation of nucleic acid-templated transcription;protein binding;positive regulation of gene expression;integral component of membrane;regulation of transcription, DNA-templated;plant-type secondary cell wall biogenesis;fruit dehiscence;
HORVU3Hr1G094820	BART1_0-p24057	DA1.B-CA.B	0.000335875	2.62515	6.16946	up-regulated	Rhodanese-like domain-containing protein 4, chloroplastic	GO:0005515;GO:0009772;GO:0009941;GO:0016021;GO:0098807;GO:0042742;	protein binding;photosynthetic electron transport in photosystem II;chloroplast envelope;integral component of membrane;chloroplast thylakoid membrane protein complex;defense response to bacterium;
HORVU3Hr1G056320	BART1_0-p21027	DA1.B-CA.B	1.78009e-05	2.62367	6.16316	up-regulated	Putative retrotransposon polyprotein	GO:0003676;GO:0008270;GO:0003964;GO:0003735;GO:0005509;GO:0015074;GO:0016021;GO:0006278;GO:0005840;GO:0030246;GO:0006412;	nucleic acid binding;zinc ion binding;RNA-directed DNA polymerase activity;structural constituent of ribosome;calcium ion binding;DNA integration;integral component of membrane;RNA-dependent DNA biosynthetic process;ribosome;carbohydrate binding;translation;
HORVU4Hr1G000700	BART1_0-p26039	DA1.B-CA.B	0.000180869	2.62291	6.15991	up-regulated	Ethylene-responsive transcription factor	GO:0005634;GO:0003677;GO:0003700;GO:0006355;GO:0009753;GO:0009873;GO:0009861;	nucleus;DNA binding;DNA-binding transcription factor activity;regulation of transcription, DNA-templated;response to jasmonic acid;ethylene-activated signaling pathway;jasmonic acid and ethylene-dependent systemic resistance;
HORVU7Hr1G121370	BART1_0-p57250	DA1.B-CA.B	0.00129264	2.62209	6.15643	up-regulated	Leucine Rich Repeat family protein	GO:0005524;GO:0016021;GO:0004674;GO:0006468;GO:0005886;	ATP binding;integral component of membrane;protein serine/threonine kinase activity;protein phosphorylation;plasma membrane;
HORVU2Hr1G054380	BART1_0-p10975	DA1.B-CA.B	1.95279e-06	2.61951	6.1454	up-regulated	TTF-type zinc finger protein with HAT dimerization domain	GO:0006281;GO:0008380;GO:0046914;GO:0016705;GO:0015031;GO:0000139;GO:0008146;GO:0005789;GO:0005524;GO:0009506;GO:0006914;GO:0016572;GO:0010212;GO:0090502;GO:2001020;GO:0004252;GO:0000723;GO:0006355;GO:0046983;GO:0004674;GO:0020037;GO:0048208;GO:0003676;GO:0000077;GO:0004523;GO:0006508;GO:0016021;GO:0055114;	DNA repair;RNA splicing;transition metal ion binding;oxidoreductase activity, acting on paired donors, with incorporation or reduction of molecular oxygen;protein transport;Golgi membrane;sulfotransferase activity;endoplasmic reticulum membrane;ATP binding;plasmodesma;autophagy;histone phosphorylation;response to ionizing radiation;RNA phosphodiester bond hydrolysis, endonucleolytic;regulation of…
HORVU3Hr1G015640	BART1_0-p18257	DA1.B-CA.B	0.000434532	2.61501	6.12627	up-regulated	Polyketide synthase	GO:0008270;GO:0004650;GO:0004672;GO:0005576;GO:0006468;GO:0005886;GO:0006979;GO:0005975;GO:0005524;GO:0016491;GO:0016021;GO:0005829;GO:0055114;GO:0071555;GO:0030247;	zinc ion binding;polygalacturonase activity;protein kinase activity;extracellular region;protein phosphorylation;plasma membrane;response to oxidative stress;carbohydrate metabolic process;ATP binding;oxidoreductase activity;integral component of membrane;cytosol;oxidation-reduction process;cell wall organization;polysaccharide binding;
HORVU6Hr1G086790	BART1_0-p47494	DA1.B-CA.B	2.76596e-05	2.61065	6.10781	up-regulated	0	GO:0016021;GO:0016310;GO:0016301;	integral component of membrane;phosphorylation;kinase activity;
HORVU2Hr1G000420	BART1_0-p06767	DA1.B-CA.B	1.43849e-06	2.59787	6.05394	up-regulated	Methanol O-anthraniloyltransferase	GO:0016747;GO:0016491;GO:0055114;	transferase activity, transferring acyl groups other than amino-acyl groups;oxidoreductase activity;oxidation-reduction process;
HORVU2Hr1G125110	BART1_0-p16664	DA1.B-CA.B	0.000373833	2.59744	6.05212	up-regulated	Peroxidase	GO:0055085;GO:0046873;GO:0005576;GO:0009505;GO:0042744;GO:0020037;GO:0004601;GO:0006979;GO:0009506;GO:0046872;GO:0098869;GO:0016021;GO:0055114;GO:0030001;	transmembrane transport;metal ion transmembrane transporter activity;extracellular region;plant-type cell wall;hydrogen peroxide catabolic process;heme binding;peroxidase activity;response to oxidative stress;plasmodesma;metal ion binding;cellular oxidant detoxification;integral component of membrane;oxidation-reduction process;metal ion transport;
HORVU2Hr1G023180	BART1_0-p08722	DA1.B-CA.B	0.000928245	2.59552	6.04408	up-regulated	0	GO:0048573;GO:0016844;GO:0008429;GO:0009909;GO:0016021;GO:0009058;	photoperiodism, flowering;strictosidine synthase activity;phosphatidylethanolamine binding;regulation of flower development;integral component of membrane;biosynthetic process;
HORVU4Hr1G085050	BART1_0-p31713	DA1.B-CA.B	5.01797e-05	2.59546	6.0438	up-regulated	Purple acid phosphatase	GO:0046872;GO:0016021;GO:0016311;GO:0003993;	metal ion binding;integral component of membrane;dephosphorylation;acid phosphatase activity;
HORVU7Hr1G108240	BART1_0-p56145	DA1.B-CA.B	0.000896002	2.59476	6.04087	up-regulated	NEP-interacting protein 1	GO:0003899;GO:0008483;GO:0016021;GO:0032774;	DNA-directed 5'-3' RNA polymerase activity;transaminase activity;integral component of membrane;RNA biosynthetic process;
HORVU5Hr1G043330	BART1_0-p35152	DA1.B-CA.B	0.000511494	2.59464	6.0404	up-regulated	ATP-dependent DNA helicase	GO:0016021;GO:0004386;	integral component of membrane;helicase activity;
HORVU6Hr1G071810	BART1_0-p46394	DA1.B-CA.B	0.000259339	2.59444	6.03955	up-regulated	Amino acid transporter, transmembrane	GO:0016021;GO:0015171;GO:0043531;GO:0003333;GO:0005886;	integral component of membrane;amino acid transmembrane transporter activity;ADP binding;amino acid transmembrane transport;plasma membrane;
HORVU6Hr1G077620	BART1_0-p46799	DA1.B-CA.B	0.00151341	2.59425	6.03873	up-regulated	Cupredoxin superfamily protein	GO:0009055;GO:0016021;GO:0022900;	electron transfer activity;integral component of membrane;electron transport chain;
HORVU6Hr1G088140	BART1_0-p47600	DA1.B-CA.B	0.00245078	2.59379	6.03683	up-regulated	Auxin-responsive protein (Fragment)	GO:0005634;GO:0006355;GO:0009734;	nucleus;regulation of transcription, DNA-templated;auxin-activated signaling pathway;
HORVU5Hr1G045090	BART1_0-p35263	DA1.B-CA.B	0.00207214	2.59364	6.03619	up-regulated	Cysteine protease XCP2	GO:0005634;GO:0005615;GO:0006508;GO:0004175;GO:0008234;GO:0044257;GO:0000325;GO:0010623;GO:0005886;GO:0005764;	nucleus;extracellular space;proteolysis;endopeptidase activity;cysteine-type peptidase activity;cellular protein catabolic process;plant-type vacuole;programmed cell death involved in cell development;plasma membrane;lysosome;
HORVU2Hr1G089640	BART1_0-p13591	DA1.B-CA.B	1.52741e-05	2.59297	6.0334	up-regulated	Nucleotide/sugar transporter family protein	GO:1900030;GO:0008270;GO:0015297;GO:0009451;GO:0015790;GO:0008643;GO:0005464;GO:0005794;GO:0005789;GO:0003678;GO:0098588;GO:0032508;GO:0005739;GO:0016021;	regulation of pectin biosynthetic process;zinc ion binding;antiporter activity;RNA modification;UDP-xylose transmembrane transport;carbohydrate transport;UDP-xylose transmembrane transporter activity;Golgi apparatus;endoplasmic reticulum membrane;DNA helicase activity;bounding membrane of organelle;DNA duplex unwinding;mitochondrion;integral component of membrane;
HORVU3Hr1G042140	BART1_0-p20148	DA1.B-CA.B	4.2407e-06	2.59186	6.02877	up-regulated	Fimbrin-2	GO:0051015;GO:0005524;GO:0003777;GO:0005737;GO:0032432;GO:0051639;GO:0016021;GO:0005884;GO:0007018;GO:0051017;GO:0008017;	actin filament binding;ATP binding;microtubule motor activity;cytoplasm;actin filament bundle;actin filament network formation;integral component of membrane;actin filament;microtubule-based movement;actin filament bundle assembly;microtubule binding;
HORVU3Hr1G018690	BART1_0-p18494	DA1.B-CA.B	1.7324e-05	2.58984	6.02032	up-regulated	L-type lectin-domain containing receptor kinase IV.1	GO:0005524;GO:0004888;GO:0002229;GO:0016021;GO:0004672;GO:0007178;GO:0018212;GO:0030246;GO:0006468;GO:0042742;GO:0005886;	ATP binding;transmembrane signaling receptor activity;defense response to oomycetes;integral component of membrane;protein kinase activity;transmembrane receptor protein serine/threonine kinase signaling pathway;peptidyl-tyrosine modification;carbohydrate binding;protein phosphorylation;defense response to bacterium;plasma membrane;
HORVU2Hr1G101730	BART1_0-p14609	DA1.B-CA.B	4.97191e-05	2.58399	5.99596	up-regulated	Ascorbate peroxidase	GO:0016757;GO:0009543;GO:1901700;GO:0006004;GO:0009535;GO:0020037;GO:0042744;GO:0004601;GO:0006979;GO:0005634;GO:0005515;GO:0098869;GO:0016021;GO:0033554;GO:0055114;	transferase activity, transferring glycosyl groups;chloroplast thylakoid lumen;response to oxygen-containing compound;fucose metabolic process;chloroplast thylakoid membrane;heme binding;hydrogen peroxide catabolic process;peroxidase activity;response to oxidative stress;nucleus;protein binding;cellular oxidant detoxification;integral component of membrane;cellular response to stress;oxidation-re…
HORVU1Hr1G075580	BART1_0-p05189	DA1.B-CA.B	4.76903e-07	2.58301	5.99189	up-regulated	Oxidative stress 3	0	0
HORVU5Hr1G018720	BART1_0-p33509	DA1.B-CA.B	2.24659e-05	2.57889	5.97481	up-regulated	AP2/ERF domain-containing protein	GO:0005634;GO:0003677;GO:0003700;GO:0006355;	nucleus;DNA binding;DNA-binding transcription factor activity;regulation of transcription, DNA-templated;
HORVU6Hr1G090630	BART1_0-p47800	DA1.B-CA.B	0.000946463	2.57397	5.95446	up-regulated	Putative gibberellin receptor GID1L3	GO:0016787;	hydrolase activity;
HORVU5Hr1G045700	BART1_0-p35316	DA1.B-CA.B	0.000174759	2.57306	5.95069	up-regulated	Putative galacturonosyltransferase 7	GO:0047262;GO:0045489;GO:0016021;GO:0000139;GO:0071555;	polygalacturonate 4-alpha-galacturonosyltransferase activity;pectin biosynthetic process;integral component of membrane;Golgi membrane;cell wall organization;
HORVU2Hr1G085300	BART1_0-p13174	DA1.B-CA.B	0.000207061	2.57096	5.94204	up-regulated	Riboflavin kinase	GO:0009570;GO:0046872;GO:0009941;GO:0016787;	chloroplast stroma;metal ion binding;chloroplast envelope;hydrolase activity;
HORVU2Hr1G108260	BART1_0-p15179	DA1.B-CA.B	4.75948e-05	2.56664	5.9243	up-regulated	Leucoanthocyanidin reductase	GO:0050662;GO:0003824;GO:0055114;GO:0006694;	coenzyme binding;catalytic activity;oxidation-reduction process;steroid biosynthetic process;
HORVU5Hr1G092660	BART1_0-p38801	DA1.B-CA.B	2.54978e-05	2.56533	5.91889	up-regulated	IQ calmodulin-binding motif family protein, expressed	GO:0005635;GO:0005886;	nuclear envelope;plasma membrane;
HORVU1Hr1G079130	BART1_0-p05459	DA1.B-CA.B	6.34515e-05	2.55959	5.89538	up-regulated	Polygalacturonase	GO:0005975;GO:0016829;GO:0016021;GO:0004650;GO:0071555;GO:0005576;GO:0009505;	carbohydrate metabolic process;lyase activity;integral component of membrane;polygalacturonase activity;cell wall organization;extracellular region;plant-type cell wall;
HORVU7Hr1G078730	BART1_0-p53934	DA1.B-CA.B	1.59608e-07	2.5569	5.88444	up-regulated	Plasma-membrane choline transporter family protein isoform 2	GO:0010088;GO:0015871;GO:0009551;GO:0015031;GO:0006468;GO:0046912;GO:0048364;GO:0005524;GO:0009705;GO:0004715;GO:0048366;GO:2000012;GO:0030100;GO:0018212;GO:0010497;GO:0032588;GO:0015220;GO:0010051;GO:0055088;GO:0009663;GO:0006897;GO:0004674;GO:0005886;GO:0009524;GO:0051510;GO:0031901;GO:0031902;GO:0005856;GO:0016021;GO:0097218;GO:0050801;GO:0019752;GO:0010067;GO:0090603;	phloem development;choline transport;secondary plasmodesma;protein transport;protein phosphorylation;transferase activity, transferring acyl groups, acyl groups converted into alkyl on transfer;root development;ATP binding;plant-type vacuole membrane;non-membrane spanning protein tyrosine kinase activity;leaf development;regulation of auxin polar transport;regulation of endocytosis;peptidyl-tyros…
HORVU7Hr1G069400	BART1_0-p53300	DA1.B-CA.B	0.00388556	2.55485	5.87605	up-regulated	0	GO:0003676;GO:0008270;GO:0004190;GO:0006508;GO:0015074;	nucleic acid binding;zinc ion binding;aspartic-type endopeptidase activity;proteolysis;DNA integration;
HORVU4Hr1G088430	BART1_0-p31976	DA1.B-CA.B	0.000833865	2.54804	5.84839	up-regulated	VAN3-binding protein (Fragment)	GO:0016887;GO:0005524;GO:0042626;GO:0010087;GO:0055085;GO:0016491;GO:0016021;GO:0010305;GO:0055114;GO:0009976;GO:0009734;GO:0005886;	ATPase activity;ATP binding;ATPase-coupled transmembrane transporter activity;phloem or xylem histogenesis;transmembrane transport;oxidoreductase activity;integral component of membrane;leaf vascular tissue pattern formation;oxidation-reduction process;tocopherol cyclase activity;auxin-activated signaling pathway;plasma membrane;
HORVU4Hr1G063420	BART1_0-p30122	DA1.B-CA.B	1.69767e-06	2.54778	5.84735	up-regulated	3-ketoacyl-CoA synthase	GO:0016747;GO:0022626;GO:0016829;GO:0005783;GO:0006633;GO:0031090;GO:0009416;GO:0044446;GO:0009409;GO:0016491;GO:0042175;GO:0016021;GO:0055114;GO:0010025;	transferase activity, transferring acyl groups other than amino-acyl groups;cytosolic ribosome;lyase activity;endoplasmic reticulum;fatty acid biosynthetic process;organelle membrane;response to light stimulus;intracellular organelle part;response to cold;oxidoreductase activity;nuclear outer membrane-endoplasmic reticulum membrane network;integral component of membrane;oxidation-reduction proces…
HORVU3Hr1G081940	BART1_0-p22972	DA1.B-CA.B	1.21032e-05	2.54518	5.8368	up-regulated	Chaperone protein dnaJ	GO:0031072;GO:0008270;GO:0006351;GO:0006260;GO:0015095;GO:0051082;GO:1903830;GO:0006457;GO:0005666;GO:0003697;GO:0005524;GO:0009408;GO:0003899;GO:0051087;GO:0016021;GO:0005829;	heat shock protein binding;zinc ion binding;transcription, DNA-templated;DNA replication;magnesium ion transmembrane transporter activity;unfolded protein binding;magnesium ion transmembrane transport;protein folding;RNA polymerase III complex;single-stranded DNA binding;ATP binding;response to heat;DNA-directed 5'-3' RNA polymerase activity;chaperone binding;integral component of membrane;cytoso…
HORVU2Hr1G002840	BART1_0-p06972	DA1.B-CA.B	0.000357785	2.54371	5.83085	up-regulated	L-type lectin-domain containing receptor kinase IX.1	GO:0060089;GO:0009651;GO:0007178;GO:0006468;GO:0009414;GO:0005524;GO:0009409;GO:0010951;GO:0018212;GO:0051726;GO:0030246;GO:0042802;GO:0008270;GO:0032440;GO:0004672;GO:0042981;GO:0009945;GO:0048508;GO:0042742;GO:0005886;GO:0009942;GO:0003676;GO:0005777;GO:0009738;GO:0004888;GO:0004869;GO:0002229;GO:0016021;GO:0055114;	molecular transducer activity;response to salt stress;transmembrane receptor protein serine/threonine kinase signaling pathway;protein phosphorylation;response to water deprivation;ATP binding;response to cold;negative regulation of endopeptidase activity;peptidyl-tyrosine modification;regulation of cell cycle;carbohydrate binding;identical protein binding;zinc ion binding;2-alkenal reductase [NA…
HORVU4Hr1G065620	BART1_0-p30277	DA1.B-CA.B	0.000852634	2.54204	5.82412	up-regulated	Leucine-rich repeat receptor-like serine/threonine-protein kinase BAM3	GO:0010075;GO:0042802;GO:0048229;GO:0048437;GO:0004672;GO:0006468;GO:0009934;GO:0043621;GO:0005886;GO:0005524;GO:0016021;GO:0030154;GO:0033612;	regulation of meristem growth;identical protein binding;gametophyte development;floral organ development;protein kinase activity;protein phosphorylation;regulation of meristem structural organization;protein self-association;plasma membrane;ATP binding;integral component of membrane;cell differentiation;receptor serine/threonine kinase binding;
HORVU2Hr1G075030	BART1_0-p12414	DA1.B-CA.B	3.7222e-05	2.53816	5.80848	up-regulated	Putative serine threonine-protein kinase	GO:0005524;GO:0004888;GO:0016021;GO:0004672;GO:0046983;GO:0007178;GO:0018212;GO:0006468;GO:0005886;	ATP binding;transmembrane signaling receptor activity;integral component of membrane;protein kinase activity;protein dimerization activity;transmembrane receptor protein serine/threonine kinase signaling pathway;peptidyl-tyrosine modification;protein phosphorylation;plasma membrane;
HORVU6Hr1G031430	BART1_0-p43886	DA1.B-CA.B	5.80135e-05	2.53725	5.8048	up-regulated	Trihelix transcription factor ASR3	0	0
HORVU5Hr1G087250	BART1_0-p38366	DA1.B-CA.B	2.7074e-07	2.53442	5.79345	up-regulated	Chlorophyll a-b binding protein, chloroplastic	GO:0009765;GO:0009523;GO:0009941;GO:0009522;GO:0006355;GO:0009416;GO:0009535;GO:0003676;GO:0003700;GO:0046872;GO:0016021;GO:0018298;GO:0016168;GO:0010287;	photosynthesis, light harvesting;photosystem II;chloroplast envelope;photosystem I;regulation of transcription, DNA-templated;response to light stimulus;chloroplast thylakoid membrane;nucleic acid binding;DNA-binding transcription factor activity;metal ion binding;integral component of membrane;protein-chromophore linkage;chlorophyll binding;plastoglobule;
HORVU3Hr1G051280	BART1_0-p20695	DA1.B-CA.B	0.000204131	2.53019	5.77648	up-regulated	Platelet-derived growth factor receptor alpha like	GO:0016021;GO:0009642;GO:0005886;	integral component of membrane;response to light intensity;plasma membrane;
HORVU1Hr1G049650	BART1_0-p03307	DA1.B-CA.B	0.00439198	2.52241	5.74543	up-regulated	Putative membrane-associated kinase regulator 6	GO:0016310;GO:0016301;	phosphorylation;kinase activity;
HORVU5Hr1G016730	BART1_0-p33387	DA1.B-CA.B	5.74224e-05	2.51686	5.72335	up-regulated	Serine/threonine protein kinase	GO:0005524;GO:0016021;GO:0004672;GO:0006468;GO:0030247;	ATP binding;integral component of membrane;protein kinase activity;protein phosphorylation;polysaccharide binding;
HORVU7Hr1G045580	BART1_0-p51818	DA1.B-CA.B	0.00105928	2.51454	5.71414	up-regulated	Aspartic proteinase nepenthesin-2	GO:0004190;GO:0006508;	aspartic-type endopeptidase activity;proteolysis;
HORVU6Hr1G029540	BART1_0-p43761	DA1.B-CA.B	0.00156266	2.51158	5.70243	up-regulated	0	GO:0016788;	hydrolase activity, acting on ester bonds;
HORVU5Hr1G073010	BART1_0-p37265	DA1.B-CA.B	0.000345685	2.51078	5.69926	up-regulated	Nucleolar protein gar2-related isoform 2	GO:0006913;GO:0006999;GO:0017056;GO:0044611;	nucleocytoplasmic transport;nuclear pore organization;structural constituent of nuclear pore;nuclear pore inner ring;
HORVU3Hr1G068410	BART1_0-p21912	DA1.B-CA.B	3.12774e-05	2.50912	5.69271	up-regulated	Disease resistance protein RGA2	0	0
HORVU6Hr1G016850	BART1_0-p42905	DA1.B-CA.B	0.000174497	2.50059	5.65919	up-regulated	Chlorophyll a-b binding protein, chloroplastic	GO:0003676;GO:0046872;GO:0009765;GO:0009523;GO:0016021;GO:0009941;GO:0009522;GO:0018298;GO:0016168;GO:0009416;GO:0010287;GO:0009535;	nucleic acid binding;metal ion binding;photosynthesis, light harvesting;photosystem II;integral component of membrane;chloroplast envelope;photosystem I;protein-chromophore linkage;chlorophyll binding;response to light stimulus;plastoglobule;chloroplast thylakoid membrane;
HORVU2Hr1G078410	BART1_0-p12643	DA1.B-CA.B	1.0387e-06	2.49974	5.65585	up-regulated	Putative methyltransferase	GO:0090502;GO:0003676;GO:0004523;GO:0005739;GO:0080167;GO:0016021;GO:0008168;GO:0010287;GO:0032259;	RNA phosphodiester bond hydrolysis, endonucleolytic;nucleic acid binding;RNA-DNA hybrid ribonuclease activity;mitochondrion;response to karrikin;integral component of membrane;methyltransferase activity;plastoglobule;methylation;
HORVU1Hr1G056270	BART1_0-p03754	DA1.B-CA.B	0.000209387	2.49958	5.65521	up-regulated	Matrix metalloproteinase	GO:0008270;GO:0006508;GO:0016021;GO:0030198;GO:0030574;GO:0031012;GO:0004222;GO:0005886;GO:0031225;	zinc ion binding;proteolysis;integral component of membrane;extracellular matrix organization;collagen catabolic process;extracellular matrix;metalloendopeptidase activity;plasma membrane;anchored component of membrane;
HORVU6Hr1G086800	BART1_0-p47495	DA1.B-CA.B	7.41201e-05	2.4992	5.65372	up-regulated	Serine-rich protein	GO:0016310;GO:0016301;	phosphorylation;kinase activity;
HORVU6Hr1G056000	BART1_0-p45267	DA1.B-CA.B	1.17182e-06	2.49899	5.65288	up-regulated	CONSTANS-like protein-like protein	GO:0005634;GO:0008270;	nucleus;zinc ion binding;
HORVU3Hr1G009490	BART1_0-p17761	DA1.B-CA.B	0.000581083	2.4924	5.62715	up-regulated	Non-specific lipid-transfer protein Cw18	GO:0006869;GO:0009826;GO:0000904;GO:0090376;GO:0045165;GO:0016021;GO:0008289;GO:0042742;	lipid transport;unidimensional cell growth;cell morphogenesis involved in differentiation;seed trichome differentiation;cell fate commitment;integral component of membrane;lipid binding;defense response to bacterium;
HORVU2Hr1G069980	BART1_0-p12049	DA1.B-CA.B	1.10741e-07	2.48733	5.60739	up-regulated	Major facilitator superfamily protein	GO:0016021;	integral component of membrane;
HORVU1Hr1G056280	BART1_0-p03755	DA1.B-CA.B	0.00724928	2.48686	5.60558	up-regulated	GATA transcription factor	GO:0005634;GO:0008270;GO:0003700;GO:0045893;GO:0043565;GO:0009416;	nucleus;zinc ion binding;DNA-binding transcription factor activity;positive regulation of transcription, DNA-templated;sequence-specific DNA binding;response to light stimulus;
HORVU2Hr1G043330	BART1_0-p10269	DA1.B-CA.B	2.24209e-05	2.48465	5.59698	up-regulated	Voltage dependent potassium channel	GO:0018344;GO:0004663;	protein geranylgeranylation;Rab geranylgeranyltransferase activity;
HORVU6Hr1G041490	BART1_0-p44503	DA1.B-CA.B	0.000103498	2.48361	5.59295	up-regulated	0	GO:0016702;GO:0009695;GO:0009611;GO:0009753;GO:0009532;GO:0009751;GO:0009409;GO:0009507;GO:0010597;GO:0009620;GO:0080027;GO:0007623;GO:0009526;GO:0009723;GO:0009617;GO:0005515;GO:0009737;GO:0046872;GO:0031408;GO:0010628;GO:0055035;GO:0016021;GO:0016166;GO:0055114;GO:0030258;	oxidoreductase activity, acting on single donors with incorporation of molecular oxygen, incorporation of two atoms of oxygen;jasmonic acid biosynthetic process;response to wounding;response to jasmonic acid;plastid stroma;response to salicylic acid;response to cold;chloroplast;green leaf volatile biosynthetic process;response to fungus;response to herbivore;circadian rhythm;plastid envelope;resp…
HORVU6Hr1G005250	BART1_0-p42031	DA1.B-CA.B	1.59608e-07	2.47711	5.5678	up-regulated	Fatty acid hydroperoxide lyase	GO:0016705;GO:0009941;GO:0009611;GO:0016829;GO:0009527;GO:0006952;GO:0004497;GO:0020037;GO:0005506;GO:0031408;GO:0016021;GO:0055114;GO:0016125;GO:0010597;	oxidoreductase activity, acting on paired donors, with incorporation or reduction of molecular oxygen;chloroplast envelope;response to wounding;lyase activity;plastid outer membrane;defense response;monooxygenase activity;heme binding;iron ion binding;oxylipin biosynthetic process;integral component of membrane;oxidation-reduction process;sterol metabolic process;green leaf volatile biosynthetic …
HORVU1Hr1G053990	BART1_0-p03585	DA1.B-CA.B	9.58938e-06	2.46625	5.52607	up-regulated	Nitrate transporter	GO:0006857;GO:0015112;GO:0055085;GO:0016021;GO:0015706;GO:0010167;	oligopeptide transport;nitrate transmembrane transporter activity;transmembrane transport;integral component of membrane;nitrate transport;response to nitrate;
HORVU3Hr1G009360	BART1_0-p17733	DA1.B-CA.B	3.45158e-05	2.46361	5.51595	up-regulated	Non-specific lipid-transfer protein	GO:0006869;GO:0016021;GO:0008289;	lipid transport;integral component of membrane;lipid binding;
HORVU7Hr1G039260	BART1_0-p51360	DA1.B-CA.B	1.08013e-07	2.46361	5.51594	up-regulated	Hexosyltransferase	GO:0010394;GO:0007186;GO:0045489;GO:0000139;GO:0007155;GO:0009832;GO:0005525;GO:0003676;GO:0070592;GO:0047262;GO:0005802;GO:0005768;GO:0003924;GO:0005739;GO:0016021;GO:0071555;GO:0031683;	homogalacturonan metabolic process;G protein-coupled receptor signaling pathway;pectin biosynthetic process;Golgi membrane;cell adhesion;plant-type cell wall biogenesis;GTP binding;nucleic acid binding;cell wall polysaccharide biosynthetic process;polygalacturonate 4-alpha-galacturonosyltransferase activity;trans-Golgi network;endosome;GTPase activity;mitochondrion;integral component of membrane;…
HORVU7Hr1G071790	BART1_0-p53446	DA1.B-CA.B	0.000130093	2.46153	5.50802	up-regulated	Factor of DNA methylation 2	GO:0003677;GO:0008270;GO:0003723;GO:0009506;GO:0006306;GO:0016021;GO:0031047;GO:0010569;GO:0006633;GO:0043621;	DNA binding;zinc ion binding;RNA binding;plasmodesma;DNA methylation;integral component of membrane;gene silencing by RNA;regulation of double-strand break repair via homologous recombination;fatty acid biosynthetic process;protein self-association;
HORVU0Hr1G019710	BART1_0-p59003	DA1.B-CA.B	2.52713e-06	2.4491	5.46074	up-regulated	0	GO:0006888;GO:0016021;GO:0006886;GO:0033987;GO:0030127;GO:0016787;	endoplasmic reticulum to Golgi vesicle-mediated transport;integral component of membrane;intracellular protein transport;2-hydroxyisoflavanone dehydratase activity;COPII vesicle coat;hydrolase activity;
HORVU5Hr1G076380	BART1_0-p37541	DA1.B-CA.B	0.000361738	2.44582	5.44836	up-regulated	Teosinte glume architecture 1	GO:0005634;GO:0003677;GO:0003700;GO:0048653;GO:0046872;GO:0016021;GO:0006355;	nucleus;DNA binding;DNA-binding transcription factor activity;anther development;metal ion binding;integral component of membrane;regulation of transcription, DNA-templated;
HORVU6Hr1G082710	BART1_0-p47176	DA1.B-CA.B	2.16711e-05	2.44558	5.44745	up-regulated	UDP-glycosyltransferase 85A2	GO:0008194;GO:0016758;GO:0043231;	UDP-glycosyltransferase activity;transferase activity, transferring hexosyl groups;intracellular membrane-bounded organelle;
HORVU6Hr1G057140	BART1_0-p45359	DA1.B-CA.B	0.00211024	2.44258	5.43613	up-regulated	Filament-like plant protein 7	0	0
HORVU1Hr1G054000	BART1_0-p03583	DA1.B-CA.B	0.000117731	2.43837	5.42028	up-regulated	Nitrate/chlorate transporter	GO:0006857;GO:0055085;GO:0022857;GO:0016020;GO:0015706;GO:0010167;GO:0016787;	oligopeptide transport;transmembrane transport;transmembrane transporter activity;membrane;nitrate transport;response to nitrate;hydrolase activity;
HORVU5Hr1G053010	BART1_0-p35797	DA1.B-CA.B	0.00230885	2.43403	5.404	up-regulated	Enoyl-ACP reductase	GO:0009532;GO:0006633;GO:0009526;GO:0006777;GO:0009579;GO:0009507;GO:0003723;GO:0005507;GO:0004319;GO:0004318;GO:0016021;GO:0055114;GO:0051539;GO:0016631;GO:0019008;	plastid stroma;fatty acid biosynthetic process;plastid envelope;Mo-molybdopterin cofactor biosynthetic process;thylakoid;chloroplast;RNA binding;copper ion binding;enoyl-[acyl-carrier-protein] reductase (NADPH, B-specific) activity;enoyl-[acyl-carrier-protein] reductase (NADH) activity;integral component of membrane;oxidation-reduction process;4 iron, 4 sulfur cluster binding;enoyl-[acyl-carrier-…
HORVU3Hr1G087430	BART1_0-p23441	DA1.B-CA.B	6.06966e-06	2.43401	5.40395	up-regulated	Interactor of constitutive active ROPs 3	GO:0009664;GO:0043622;GO:0042545;GO:0005886;GO:0006412;GO:0005874;GO:0005634;GO:0009507;GO:0005515;GO:0003735;GO:0016021;GO:0015935;GO:0030599;	plant-type cell wall organization;cortical microtubule organization;cell wall modification;plasma membrane;translation;microtubule;nucleus;chloroplast;protein binding;structural constituent of ribosome;integral component of membrane;small ribosomal subunit;pectinesterase activity;
HORVU5Hr1G059070	BART1_0-p36219	DA1.B-CA.B	0.0004026	2.43305	5.40033	up-regulated	Serine/threonine-protein kinase PBS1-like protein (Fragment)	GO:0005524;GO:0004713;GO:0000186;GO:0007165;GO:0019199;GO:0016021;GO:0007178;GO:0018212;GO:0004674;GO:0006468;GO:0006952;GO:0005886;	ATP binding;protein tyrosine kinase activity;activation of MAPKK activity;signal transduction;transmembrane receptor protein kinase activity;integral component of membrane;transmembrane receptor protein serine/threonine kinase signaling pathway;peptidyl-tyrosine modification;protein serine/threonine kinase activity;protein phosphorylation;defense response;plasma membrane;
HORVU6Hr1G093940	BART1_0-p48103	DA1.B-CA.B	4.89608e-05	2.41623	5.33774	up-regulated	Putative L-ascorbate peroxidase 7, chloroplastic	GO:0042651;GO:0006952;GO:0005576;GO:1901700;GO:0044435;GO:0020037;GO:0009535;GO:0042744;GO:0004601;GO:0006979;GO:0009507;GO:0046872;GO:0016021;GO:0098869;GO:0033554;GO:0055114;GO:0031984;	thylakoid membrane;defense response;extracellular region;response to oxygen-containing compound;plastid part;heme binding;chloroplast thylakoid membrane;hydrogen peroxide catabolic process;peroxidase activity;response to oxidative stress;chloroplast;metal ion binding;integral component of membrane;cellular oxidant detoxification;cellular response to stress;oxidation-reduction process;organelle su…
HORVU4Hr1G052110	BART1_0-p29364	DA1.B-CA.B	1.68213e-05	2.41473	5.3322	up-regulated	Serine/threonine protein kinase	GO:0090333;GO:0005094;GO:0006468;GO:0000287;GO:0005524;GO:0050790;GO:0018212;GO:0035556;GO:0006171;GO:0042802;GO:0008270;GO:0055085;GO:0022857;GO:0006470;GO:0004672;GO:0008233;GO:0005886;GO:0005743;GO:0004016;GO:0009789;GO:0004721;GO:1901528;GO:0004888;GO:0009737;GO:0071244;GO:0006508;GO:0071485;GO:0016021;	regulation of stomatal closure;Rho GDP-dissociation inhibitor activity;protein phosphorylation;magnesium ion binding;ATP binding;regulation of catalytic activity;peptidyl-tyrosine modification;intracellular signal transduction;cAMP biosynthetic process;identical protein binding;zinc ion binding;transmembrane transport;transmembrane transporter activity;protein dephosphorylation;protein kinase act…
HORVU3Hr1G025820	BART1_0-p18994	DA1.B-CA.B	2.92203e-05	2.41108	5.31871	up-regulated	Mitochondrial 2-oxoglutarate/malate translocator	GO:0015742;GO:0055085;GO:0022857;GO:0016021;GO:0015743;	alpha-ketoglutarate transport;transmembrane transport;transmembrane transporter activity;integral component of membrane;malate transport;
HORVU1Hr1G056560	BART1_0-p03808	DA1.B-CA.B	3.19017e-05	2.40904	5.31121	up-regulated	NAD kinase 1	GO:0003951;GO:0005524;GO:0042736;GO:0016021;GO:0019674;GO:0006464;GO:0004672;GO:0016310;GO:0006741;	NAD+ kinase activity;ATP binding;NADH kinase activity;integral component of membrane;NAD metabolic process;cellular protein modification process;protein kinase activity;phosphorylation;NADP biosynthetic process;
HORVU2Hr1G104860	BART1_0-p14857	DA1.B-CA.B	0.00023808	2.40837	5.30875	up-regulated	E3 ubiquitin-protein ligase	GO:0061630;GO:0016746;GO:0006952;GO:0005886;GO:0006511;GO:0003677;GO:0031625;GO:0009909;GO:0046872;GO:0010966;GO:0016021;GO:0010200;GO:0070417;GO:0016874;GO:0016567;	ubiquitin protein ligase activity;transferase activity, transferring acyl groups;defense response;plasma membrane;ubiquitin-dependent protein catabolic process;DNA binding;ubiquitin protein ligase binding;regulation of flower development;metal ion binding;regulation of phosphate transport;integral component of membrane;response to chitin;cellular response to cold;ligase activity;protein ubiquitin…
HORVU7Hr1G107190	BART1_0-p56059	DA1.B-CA.B	0.000612302	2.40689	5.30328	up-regulated	Luminal-binding protein 2	GO:0031072;GO:0007165;GO:0015031;GO:0009644;GO:0051082;GO:0042542;GO:0006457;GO:0042623;GO:0051301;GO:0005524;GO:0005788;GO:0005634;GO:0034605;GO:0044183;GO:0016192;GO:0016020;GO:0005829;GO:0034620;GO:0017112;GO:0034663;GO:0030433;GO:0051787;GO:0071944;	heat shock protein binding;signal transduction;protein transport;response to high light intensity;unfolded protein binding;response to hydrogen peroxide;protein folding;ATPase activity, coupled;cell division;ATP binding;endoplasmic reticulum lumen;nucleus;cellular response to heat;protein folding chaperone;vesicle-mediated transport;membrane;cytosol;cellular response to unfolded protein;Rab guany…
HORVU2Hr1G059800	BART1_0-p11332	DA1.B-CA.B	1.59851e-05	2.40211	5.28574	up-regulated	Fasciclin domain	GO:0016021;GO:0005576;GO:0005773;	integral component of membrane;extracellular region;vacuole;
HORVU2Hr1G060630	BART1_0-p11389	DA1.B-CA.B	4.91563e-07	2.39103	5.2453	up-regulated	Cadmium-induced protein AS8	GO:0016021;	integral component of membrane;
HORVU0Hr1G008210	BART1_0-p58120	DA1.B-CA.B	4.26366e-05	2.38534	5.22465	up-regulated	RNA-directed DNA polymerase homolog	GO:0003676;GO:0008270;GO:0003964;GO:0004190;GO:0006508;GO:0015074;GO:0016021;GO:0006278;	nucleic acid binding;zinc ion binding;RNA-directed DNA polymerase activity;aspartic-type endopeptidase activity;proteolysis;DNA integration;integral component of membrane;RNA-dependent DNA biosynthetic process;
HORVU2Hr1G024280	BART1_0-p08815	DA1.B-CA.B	0.00292278	2.38384	5.21926	up-regulated	Peroxidase	GO:0004601;GO:0006979;GO:0046872;GO:0016021;GO:0098869;GO:0055114;GO:0005576;GO:0042744;GO:0020037;	peroxidase activity;response to oxidative stress;metal ion binding;integral component of membrane;cellular oxidant detoxification;oxidation-reduction process;extracellular region;hydrogen peroxide catabolic process;heme binding;
HORVU7Hr1G038200	BART1_0-p51274	DA1.B-CA.B	0.000300062	2.38003	5.20546	up-regulated	Hexosyltransferase	GO:0010394;GO:0045489;GO:0000139;GO:0007155;GO:0005774;GO:0009832;GO:0070592;GO:0006869;GO:0047262;GO:0005802;GO:0005768;GO:0005319;GO:0005739;GO:0016021;GO:0071555;	homogalacturonan metabolic process;pectin biosynthetic process;Golgi membrane;cell adhesion;vacuolar membrane;plant-type cell wall biogenesis;cell wall polysaccharide biosynthetic process;lipid transport;polygalacturonate 4-alpha-galacturonosyltransferase activity;trans-Golgi network;endosome;lipid transporter activity;mitochondrion;integral component of membrane;cell wall organization;
HORVU4Hr1G086020	BART1_0-p31770	DA1.B-CA.B	0.000407442	2.37845	5.19979	up-regulated	Dihydrodipicolinate reductase	GO:0009570;GO:0005198;GO:0043248;GO:0006886;GO:0016070;GO:0009506;GO:0016192;GO:0008839;GO:0005829;GO:0019684;GO:1990904;GO:0034645;GO:0009085;GO:0008270;GO:0043650;GO:0000502;GO:0046686;GO:0006511;GO:0003676;GO:0005634;GO:0003899;GO:0046451;GO:0016021;GO:0010467;GO:0034654;GO:0055114;	chloroplast stroma;structural molecule activity;proteasome assembly;intracellular protein transport;RNA metabolic process;plasmodesma;vesicle-mediated transport;4-hydroxy-tetrahydrodipicolinate reductase;cytosol;photosynthesis, light reaction;ribonucleoprotein complex;cellular macromolecule biosynthetic process;lysine biosynthetic process;zinc ion binding;dicarboxylic acid biosynthetic process;pr…
HORVU2Hr1G065450	BART1_0-p11737	DA1.B-CA.B	0.000230504	2.3752	5.18807	up-regulated	Flowering-promoting factor 1	GO:0009909;	regulation of flower development;
HORVU2Hr1G046900	BART1_0-p10523	DA1.B-CA.B	5.60692e-07	2.37291	5.17985	up-regulated	Binding protein, putative isoform 2	GO:0016021;	integral component of membrane;
HORVU5Hr1G053270	BART1_0-p35812	DA1.B-CA.B	1.89838e-07	2.36933	5.16702	up-regulated	Rhodanese-like domain-containing protein 9 chloroplastic	GO:0003723;GO:0046872;GO:0016021;GO:0016740;GO:0009535;	RNA binding;metal ion binding;integral component of membrane;transferase activity;chloroplast thylakoid membrane;
HORVU5Hr1G123410	BART1_0-p41367	DA1.B-CA.B	0.00370796	2.36746	5.16033	up-regulated	Plectin like	GO:0003677;GO:0005634;GO:0016021;GO:0016310;GO:0016301;	DNA binding;nucleus;integral component of membrane;phosphorylation;kinase activity;
HORVU6Hr1G033600	BART1_0-p44049	DA1.B-CA.B	1.35864e-06	2.36618	5.15575	up-regulated	Lipoxygenase	GO:0016702;GO:0009695;GO:0009611;GO:0009753;GO:0009532;GO:0009620;GO:0009751;GO:0007623;GO:0009723;GO:0009409;GO:0009507;GO:0031976;GO:0009737;GO:0046872;GO:0031408;GO:0055114;GO:0010597;	oxidoreductase activity, acting on single donors with incorporation of molecular oxygen, incorporation of two atoms of oxygen;jasmonic acid biosynthetic process;response to wounding;response to jasmonic acid;plastid stroma;response to fungus;response to salicylic acid;circadian rhythm;response to ethylene;response to cold;chloroplast;plastid thylakoid;response to abscisic acid;metal ion binding;o…
HORVU7Hr1G120030	BART1_0-p57130	DA1.B-CA.B	2.38667e-05	2.3653	5.15261	up-regulated	Fruit bromelain	GO:0006270;GO:1905775;GO:0005272;GO:0004175;GO:0008234;GO:0044257;GO:0042555;GO:0005764;GO:0005634;GO:0003677;GO:0005524;GO:0005615;GO:0003678;GO:0032508;GO:0006508;GO:0016021;GO:0035725;	DNA replication initiation;negative regulation of DNA helicase activity;sodium channel activity;endopeptidase activity;cysteine-type peptidase activity;cellular protein catabolic process;MCM complex;lysosome;nucleus;DNA binding;ATP binding;extracellular space;DNA helicase activity;DNA duplex unwinding;proteolysis;integral component of membrane;sodium ion transmembrane transport;
HORVU3Hr1G096120	BART1_0-p24172	DA1.B-CA.B	0.00026539	2.36262	5.14304	up-regulated	Putative glucuronosyltransferase	GO:0016757;GO:0030170;GO:0010417;GO:0005506;GO:0098588;GO:0006486;GO:0016021;GO:0006520;GO:0005794;GO:0071555;GO:0044446;GO:0009834;	transferase activity, transferring glycosyl groups;pyridoxal phosphate binding;glucuronoxylan biosynthetic process;iron ion binding;bounding membrane of organelle;protein glycosylation;integral component of membrane;cellular amino acid metabolic process;Golgi apparatus;cell wall organization;intracellular organelle part;plant-type secondary cell wall biogenesis;
HORVU3Hr1G072860	BART1_0-p22273	DA1.B-CA.B	3.18896e-06	2.36166	5.13961	up-regulated	Adenylosuccinate synthetase	GO:0005249;GO:0071805;GO:0003723;GO:0005509;GO:0008152;GO:0004571;GO:0034765;GO:0031224;GO:0005886;	voltage-gated potassium channel activity;potassium ion transmembrane transport;RNA binding;calcium ion binding;metabolic process;mannosyl-oligosaccharide 1,2-alpha-mannosidase activity;regulation of ion transmembrane transport;intrinsic component of membrane;plasma membrane;
HORVU1Hr1G086120	BART1_0-p06023	DA1.B-CA.B	1.20953e-06	2.36051	5.13552	up-regulated	Glutamate receptor	GO:0004930;GO:0015276;GO:0007186;GO:0022835;GO:0008066;GO:0034220;GO:0016021;GO:0035235;GO:0005886;	G protein-coupled receptor activity;ligand-gated ion channel activity;G protein-coupled receptor signaling pathway;transmitter-gated channel activity;glutamate receptor activity;ion transmembrane transport;integral component of membrane;ionotropic glutamate receptor signaling pathway;plasma membrane;
HORVU6Hr1G054580	BART1_0-p45194	DA1.B-CA.B	5.60815e-06	2.35655	5.12143	up-regulated	Serine/threonine-protein phosphatase 6 regulatory ankyrin repeat subunit A	GO:0003677;GO:0140097;GO:0006260;GO:0071897;GO:0016021;GO:0000502;GO:0008168;GO:0016772;GO:0016310;GO:0032259;	DNA binding;catalytic activity, acting on DNA;DNA replication;DNA biosynthetic process;integral component of membrane;proteasome complex;methyltransferase activity;transferase activity, transferring phosphorus-containing groups;phosphorylation;methylation;
HORVU1Hr1G048760	BART1_0-p03251	DA1.B-CA.B	5.61154e-05	2.34936	5.09599	up-regulated	ARMADILLO BTB ARABIDOPSIS PROTEIN 1	GO:0016021;GO:0016874;	integral component of membrane;ligase activity;
HORVU3Hr1G017590	BART1_0-p18393	DA1.B-CA.B	0.000242989	2.34104	5.06669	up-regulated	Alkylated DNA repair protein	0	0
HORVU0Hr1G002520	BART1_0-p57607	DA1.B-CA.B	0.00247751	2.33999	5.06298	up-regulated	Cis-zeatin O-glucosyltransferase 1	GO:0008194;GO:0009690;GO:0001522;GO:0016758;GO:0003723;GO:0043231;GO:0006486;GO:0016021;GO:0080036;GO:0009982;	UDP-glycosyltransferase activity;cytokinin metabolic process;pseudouridine synthesis;transferase activity, transferring hexosyl groups;RNA binding;intracellular membrane-bounded organelle;protein glycosylation;integral component of membrane;regulation of cytokinin-activated signaling pathway;pseudouridine synthase activity;
HORVU1Hr1G063890	BART1_0-p04290	DA1.B-CA.B	6.36479e-07	2.33883	5.05891	up-regulated	Zinc finger CCCH domain-containing protein 44	GO:0003677;GO:0046872;	DNA binding;metal ion binding;
HORVU4Hr1G025770	BART1_0-p27843	DA1.B-CA.B	0.000418953	2.33834	5.0572	up-regulated	Heavy metal-associated domain containing protein, expressed	GO:0006338;GO:0009506;GO:0046872;GO:0005618;GO:0016021;GO:0030001;GO:0016586;	chromatin remodeling;plasmodesma;metal ion binding;cell wall;integral component of membrane;metal ion transport;RSC-type complex;
HORVU4Hr1G066420	BART1_0-p30330	DA1.B-CA.B	2.00536e-06	2.33619	5.04968	up-regulated	Mitogen-activated protein kinase kinase 4	GO:0005634;GO:0005524;GO:0000187;GO:0005737;GO:0031098;GO:0016021;GO:0004708;GO:0004674;GO:0006468;GO:0006886;GO:0008536;	nucleus;ATP binding;activation of MAPK activity;cytoplasm;stress-activated protein kinase signaling cascade;integral component of membrane;MAP kinase kinase activity;protein serine/threonine kinase activity;protein phosphorylation;intracellular protein transport;Ran GTPase binding;
HORVU3Hr1G109160	BART1_0-p25240	DA1.B-CA.B	0.00175471	2.3351	5.04587	up-regulated	Non-hemolytic phospholipase C	GO:0016788;GO:0009395;GO:0016021;GO:0005576;GO:0016311;	hydrolase activity, acting on ester bonds;phospholipid catabolic process;integral component of membrane;extracellular region;dephosphorylation;
HORVU4Hr1G015260	BART1_0-p27171	DA1.B-CA.B	5.3699e-06	2.33469	5.04444	up-regulated	Chlorophyll a-b binding protein, chloroplastic	GO:0019904;GO:0009765;GO:0009523;GO:0009522;GO:0009416;GO:0009535;GO:0046872;GO:0010207;GO:0016021;GO:0018298;GO:0030076;GO:0016168;GO:0010287;	protein domain specific binding;photosynthesis, light harvesting;photosystem II;photosystem I;response to light stimulus;chloroplast thylakoid membrane;metal ion binding;photosystem II assembly;integral component of membrane;protein-chromophore linkage;light-harvesting complex;chlorophyll binding;plastoglobule;
HORVU5Hr1G013210	BART1_0-p33148	DA1.B-CA.B	0.00020965	2.33137	5.03282	up-regulated	0	GO:0000287;GO:0005524;GO:0003777;GO:0003779;GO:0016021;GO:0016310;GO:0007018;GO:0016301;GO:0005886;GO:0044877;GO:0010333;GO:0008017;	magnesium ion binding;ATP binding;microtubule motor activity;actin binding;integral component of membrane;phosphorylation;microtubule-based movement;kinase activity;plasma membrane;protein-containing complex binding;terpene synthase activity;microtubule binding;
HORVU5Hr1G095340	BART1_0-p39035	DA1.B-CA.B	2.26626e-06	2.32779	5.02036	up-regulated	0	GO:0045815;GO:0031491;GO:1905268;GO:0030261;GO:0006355;GO:0004672;GO:0000786;GO:0006468;GO:0006334;GO:0045910;GO:0003677;GO:0005634;GO:0005524;GO:1903508;GO:0060969;GO:0070013;GO:0016021;GO:2000014;GO:0016584;	positive regulation of gene expression, epigenetic;nucleosome binding;negative regulation of chromatin organization;chromosome condensation;regulation of transcription, DNA-templated;protein kinase activity;nucleosome;protein phosphorylation;nucleosome assembly;negative regulation of DNA recombination;DNA binding;nucleus;ATP binding;positive regulation of nucleic acid-templated transcription;nega…
HORVU2Hr1G035170	BART1_0-p09662	DA1.B-CA.B	0.000117861	2.32374	5.00628	up-regulated	Queuosine salvage protein (Fragment)	GO:0055085;GO:0009055;GO:0016021;GO:0022900;GO:0051536;GO:0101030;	transmembrane transport;electron transfer activity;integral component of membrane;electron transport chain;iron-sulfur cluster binding;tRNA-guanine transglycosylation;
HORVU0Hr1G034640	BART1_0-p60022	DA1.B-CA.B	0.000346375	2.32095	4.99661	up-regulated	Ribosomal protein S8	GO:0009507;GO:0003735;GO:0016020;GO:0009532;GO:0019843;GO:0005840;GO:0009526;GO:0006412;	chloroplast;structural constituent of ribosome;membrane;plastid stroma;rRNA binding;ribosome;plastid envelope;translation;
HORVU4Hr1G055410	BART1_0-p29592	DA1.B-CA.B	0.00017431	2.31801	4.98645	up-regulated	Glycoside hydrolase	GO:0090079;GO:0004553;GO:0006413;GO:0006952;GO:0006886;GO:0005576;GO:0046658;GO:0005975;GO:0003723;GO:0046872;GO:0005618;GO:0016021;GO:0071555;	translation regulator activity, nucleic acid binding;hydrolase activity, hydrolyzing O-glycosyl compounds;translational initiation;defense response;intracellular protein transport;extracellular region;anchored component of plasma membrane;carbohydrate metabolic process;RNA binding;metal ion binding;cell wall;integral component of membrane;cell wall organization;
HORVU7Hr1G021700	BART1_0-p49965	DA1.B-CA.B	0.000808951	2.30912	4.9558	up-regulated	Inositol monophosphatase	GO:0008270;GO:0008441;GO:0006790;GO:0046872;GO:0016021;GO:0046854;GO:0004441;GO:0016311;	zinc ion binding;3'(2'),5'-bisphosphate nucleotidase activity;sulfur compound metabolic process;metal ion binding;integral component of membrane;phosphatidylinositol phosphorylation;inositol-1,4-bisphosphate 1-phosphatase activity;dephosphorylation;
HORVU1Hr1G092150	BART1_0-p06457	DA1.B-CA.B	1.1132e-06	2.30778	4.95119	up-regulated	Serine carboxypeptidase-like 50	GO:0006508;GO:0016021;GO:0004185;GO:0044257;GO:0005773;	proteolysis;integral component of membrane;serine-type carboxypeptidase activity;cellular protein catabolic process;vacuole;
HORVU4Hr1G063720	BART1_0-p30139	DA1.B-CA.B	2.25795e-05	2.30757	4.95049	up-regulated	Glucan endo-1,3-beta-glucosidase	GO:0003676;GO:0008270;GO:0000062;GO:0016021;GO:0006952;GO:0005576;	nucleic acid binding;zinc ion binding;fatty-acyl-CoA binding;integral component of membrane;defense response;extracellular region;
HORVU5Hr1G080580	BART1_0-p37890	DA1.B-CA.B	3.61466e-07	2.30699	4.94851	up-regulated	Glucuronoxylan 4-O-methyltransferase	GO:0006890;GO:0009055;GO:0015031;GO:0008168;GO:0005794;GO:0004672;GO:0045454;GO:0022900;GO:0044425;GO:0006468;GO:0009834;GO:0045492;GO:0005524;GO:0030659;GO:0098588;GO:0048475;GO:0032991;GO:0098805;GO:0030137;GO:0032259;	retrograde vesicle-mediated transport, Golgi to endoplasmic reticulum;electron transfer activity;protein transport;methyltransferase activity;Golgi apparatus;protein kinase activity;cell redox homeostasis;electron transport chain;membrane part;protein phosphorylation;plant-type secondary cell wall biogenesis;xylan biosynthetic process;ATP binding;cytoplasmic vesicle membrane;bounding membrane of …
HORVU4Hr1G052070	BART1_0-p29355	DA1.B-CA.B	3.74942e-06	2.30689	4.94816	up-regulated	F-box domain containing protein, expressed	GO:0010286;GO:0008270;GO:0016021;GO:0016787;	heat acclimation;zinc ion binding;integral component of membrane;hydrolase activity;
HORVU2Hr1G079780	BART1_0-p12741	DA1.B-CA.B	1.85736e-05	2.30331	4.9359	up-regulated	Hematological and neurological expressed 1-like protein	GO:0051213;GO:0003723;GO:0055114;GO:0008168;GO:0103053;GO:0032259;	dioxygenase activity;RNA binding;oxidation-reduction process;methyltransferase activity;1-ethyladenine demethylase activity;methylation;
HORVU3Hr1G087770	BART1_0-p23468	DA1.B-CA.B	0.00127355	2.30227	4.93235	up-regulated	2-oxoglutarate and Fe(II)-dependent oxygenase domain-containing protein, putative	GO:0009815;GO:0055114;	1-aminocyclopropane-1-carboxylate oxidase activity;oxidation-reduction process;
HORVU3Hr1G028760	BART1_0-p19210	DA1.B-CA.B	3.44997e-06	2.30193	4.93117	up-regulated	Coiled-coil domain-containing protein	0	0
HORVU3Hr1G089910	BART1_0-p23641	DA1.B-CA.B	0.000313759	2.30085	4.92749	up-regulated	Trigger factor, ribosome-binding	GO:0015031;GO:0006457;	protein transport;protein folding;
HORVU3Hr1G039930	BART1_0-p20019	DA1.B-CA.B	1.29386e-05	2.29801	4.9178	up-regulated	ACSF	GO:0015995;GO:0019706;GO:0042651;GO:1901401;GO:0048529;GO:0044435;GO:0031090;GO:0009658;GO:0009535;GO:0031967;GO:0003677;GO:0009706;GO:0009507;GO:0005515;GO:0009528;GO:0046872;GO:0016021;GO:0055035;GO:0015979;GO:0055114;GO:0031984;	chlorophyll biosynthetic process;protein-cysteine S-palmitoyltransferase activity;thylakoid membrane;regulation of tetrapyrrole metabolic process;magnesium-protoporphyrin IX monomethyl ester (oxidative) cyclase activity;plastid part;organelle membrane;chloroplast organization;chloroplast thylakoid membrane;organelle envelope;DNA binding;chloroplast inner membrane;chloroplast;protein binding;plast…
HORVU7Hr1G051560	BART1_0-p52223	DA1.B-CA.B	0.00134017	2.29662	4.91305	up-regulated	Ternary complex factor-like	GO:0005634;GO:0003677;GO:0055087;GO:0016021;GO:0006355;GO:0006401;	nucleus;DNA binding;Ski complex;integral component of membrane;regulation of transcription, DNA-templated;RNA catabolic process;
HORVU5Hr1G103890	BART1_0-p39744	DA1.B-CA.B	3.13009e-05	2.29444	4.90563	up-regulated	Aldehyde oxidase4	GO:0071949;GO:0005506;GO:0009055;GO:0022900;GO:0051537;	FAD binding;iron ion binding;electron transfer activity;electron transport chain;2 iron, 2 sulfur cluster binding;
HORVU2Hr1G017270	BART1_0-p08218	DA1.B-CA.B	4.09331e-05	2.29231	4.8984	up-regulated	Homeodomain transcription factor	GO:0005634;GO:0003677;GO:0005515;GO:0016021;GO:0010311;	nucleus;DNA binding;protein binding;integral component of membrane;lateral root formation;
HORVU5Hr1G005990	BART1_0-p32616	DA1.B-CA.B	1.99766e-06	2.29169	4.8963	up-regulated	GATA transcription factor 4	GO:0005634;GO:0008270;GO:1903508;GO:0010628;GO:0016021;GO:0044212;GO:0006355;GO:0043565;GO:0007623;	nucleus;zinc ion binding;positive regulation of nucleic acid-templated transcription;positive regulation of gene expression;integral component of membrane;transcription regulatory region DNA binding;regulation of transcription, DNA-templated;sequence-specific DNA binding;circadian rhythm;
HORVU3Hr1G088120	BART1_0-p23498	DA1.B-CA.B	0.00186532	2.29103	4.89406	up-regulated	Gdsl esteraselipase	GO:0016788;GO:1900150;GO:0090333;GO:0015031;GO:0006887;GO:0043621;GO:0009414;GO:0070062;GO:0005829;GO:0016298;GO:1902290;GO:0010033;GO:0009787;GO:0045335;GO:0009620;GO:0006952;GO:0009967;GO:0005840;GO:1905959;GO:0005886;GO:0042545;GO:0000145;GO:1900426;GO:0006412;GO:0005634;GO:0052886;GO:0009617;GO:0003735;GO:0006629;GO:0016021;GO:0012505;GO:0055114;GO:0052887;GO:0052689;	hydrolase activity, acting on ester bonds;regulation of defense response to fungus;regulation of stomatal closure;protein transport;exocytosis;protein self-association;response to water deprivation;extracellular exosome;cytosol;lipase activity;positive regulation of defense response to oomycetes;response to organic substance;regulation of abscisic acid-activated signaling pathway;phagocytic vesic…
HORVU3Hr1G068200	BART1_0-p21902	DA1.B-CA.B	4.4421e-05	2.29008	4.89084	up-regulated	Heavy metal-associated isoprenylated plant protein 26	GO:0046872;GO:0030001;	metal ion binding;metal ion transport;
HORVU7Hr1G119930	BART1_0-p57121	DA1.B-CA.B	8.32456e-05	2.28779	4.88308	up-regulated	Xylem cysteine proteinase 1	GO:0006270;GO:1905775;GO:0005272;GO:0004175;GO:0006696;GO:0008234;GO:0044257;GO:0004310;GO:0042555;GO:0005764;GO:0005634;GO:0003677;GO:0005524;GO:0005615;GO:0003678;GO:0032508;GO:0006508;GO:0016021;GO:0035725;GO:0051996;	DNA replication initiation;negative regulation of DNA helicase activity;sodium channel activity;endopeptidase activity;ergosterol biosynthetic process;cysteine-type peptidase activity;cellular protein catabolic process;farnesyl-diphosphate farnesyltransferase activity;MCM complex;lysosome;nucleus;DNA binding;ATP binding;extracellular space;DNA helicase activity;DNA duplex unwinding;proteolysis;in…
HORVU5Hr1G103890	BART1_0-p39743	DA1.B-CA.B	0.000855182	2.2877	4.88277	up-regulated	Putative aldehyde oxidase 3	GO:0071949;GO:0005506;GO:0005737;GO:0009055;GO:0009688;GO:0009851;GO:0022900;GO:0051537;GO:0050302;GO:0043546;	FAD binding;iron ion binding;cytoplasm;electron transfer activity;abscisic acid biosynthetic process;auxin biosynthetic process;electron transport chain;2 iron, 2 sulfur cluster binding;indole-3-acetaldehyde oxidase activity;molybdopterin cofactor binding;
HORVU6Hr1G028550	BART1_0-p43719	DA1.B-CA.B	4.07169e-06	2.28455	4.87211	up-regulated	Retrotransposon protein, putative, Ty1-copia subclass	GO:0003676;GO:0008270;GO:0003964;GO:0003735;GO:0005509;GO:0015074;GO:0016021;GO:0006278;GO:0005840;GO:0030246;GO:0006412;	nucleic acid binding;zinc ion binding;RNA-directed DNA polymerase activity;structural constituent of ribosome;calcium ion binding;DNA integration;integral component of membrane;RNA-dependent DNA biosynthetic process;ribosome;carbohydrate binding;translation;
HORVU6Hr1G033160	BART1_0-p44051	DA1.B-CA.B	2.52713e-06	2.2822	4.8642	up-regulated	Chlorophyll a-b binding protein, chloroplastic	GO:0006487;GO:0009416;GO:0009735;GO:0009535;GO:0009414;GO:0009409;GO:0001525;GO:0030968;GO:0018298;GO:0017025;GO:0019904;GO:0019408;GO:0055085;GO:1904423;GO:0022857;GO:0009765;GO:0009523;GO:0008654;GO:0009522;GO:0006355;GO:0009645;GO:0046872;GO:0016021;GO:0016780;GO:0070897;GO:0016168;GO:0010287;GO:0016765;	protein N-linked glycosylation;response to light stimulus;response to cytokinin;chloroplast thylakoid membrane;response to water deprivation;response to cold;angiogenesis;endoplasmic reticulum unfolded protein response;protein-chromophore linkage;TBP-class protein binding;protein domain specific binding;dolichol biosynthetic process;transmembrane transport;dehydrodolichyl diphosphate synthase com…
HORVU2Hr1G124650	BART1_0-p16629	DA1.B-CA.B	9.26499e-06	2.27669	4.84566	up-regulated	Soluble inorganic pyrophosphatase	GO:0000287;GO:0004427;GO:0005737;GO:0071344;GO:0016021;GO:0006796;	magnesium ion binding;inorganic diphosphatase activity;cytoplasm;diphosphate metabolic process;integral component of membrane;phosphate-containing compound metabolic process;
HORVU7Hr1G093930	BART1_0-p55023	DA1.B-CA.B	0.000202552	2.27197	4.82981	up-regulated	Retrovirus-related Pol polyprotein from transposon TNT 1-94	GO:0003676;GO:0008270;GO:0015074;	nucleic acid binding;zinc ion binding;DNA integration;
HORVU2Hr1G052740	BART1_0-p10870	DA1.B-CA.B	1.41299e-07	2.26632	4.81094	up-regulated	RNA recognition motif domain	GO:0031490;GO:0008270;GO:0055085;GO:0016607;GO:0090079;GO:0005730;GO:0006413;GO:0009414;GO:0009409;GO:0005887;GO:0003723;GO:0045892;GO:0048026;GO:0000381;GO:1990904;	chromatin DNA binding;zinc ion binding;transmembrane transport;nuclear speck;translation regulator activity, nucleic acid binding;nucleolus;translational initiation;response to water deprivation;response to cold;integral component of plasma membrane;RNA binding;negative regulation of transcription, DNA-templated;positive regulation of mRNA splicing, via spliceosome;regulation of alternative mRNA …
HORVU1Hr1G069500	BART1_0-p04739	DA1.B-CA.B	2.74381e-05	2.26067	4.79215	up-regulated	Transposon protein CACTA, En/Spm sub-class	GO:0006979;GO:0003743;GO:0006413;	response to oxidative stress;translation initiation factor activity;translational initiation;
HORVU2Hr1G074770	BART1_0-p12382	DA1.B-CA.B	0.000239084	2.26016	4.79045	up-regulated	Abscisic stress-ripening protein 2	GO:0005634;GO:0006979;GO:0010044;GO:0005737;GO:0006355;GO:0043565;GO:0009414;	nucleus;response to oxidative stress;response to aluminum ion;cytoplasm;regulation of transcription, DNA-templated;sequence-specific DNA binding;response to water deprivation;
HORVU2Hr1G043890	BART1_0-p10295	DA1.B-CA.B	0.00483307	2.25501	4.77338	up-regulated	Xylanase inhibitor protein I	GO:0005975;GO:0016998;GO:0016021;GO:0005576;GO:0006952;GO:0016798;	carbohydrate metabolic process;cell wall macromolecule catabolic process;integral component of membrane;extracellular region;defense response;hydrolase activity, acting on glycosyl bonds;
HORVU7Hr1G085120	BART1_0-p54391	DA1.B-CA.B	0.000158371	2.2521	4.76376	up-regulated	Succinylglutamate-semialdehyde dehydrogenase	GO:0000166;GO:0016021;GO:0055114;GO:0016620;	nucleotide binding;integral component of membrane;oxidation-reduction process;oxidoreductase activity, acting on the aldehyde or oxo group of donors, NAD or NADP as acceptor;
HORVU1Hr1G054020	BART1_0-p03586	DA1.B-CA.B	4.91563e-07	2.25195	4.76327	up-regulated	Proton-dependent oligopeptide transporter	GO:0006857;GO:0055085;GO:0022857;GO:0016021;GO:0015706;GO:0010167;GO:0016787;	oligopeptide transport;transmembrane transport;transmembrane transporter activity;integral component of membrane;nitrate transport;response to nitrate;hydrolase activity;
HORVU2Hr1G068880	BART1_0-p11970	DA1.B-CA.B	3.56047e-05	2.24694	4.74674	up-regulated	Alpha/beta-Hydrolases superfamily protein	0	0
HORVU1Hr1G052110	BART1_0-p03473	DA1.B-CA.B	0.000110376	2.24688	4.74657	up-regulated	Barley mlo defense gene homolog6	GO:0009607;GO:0005516;GO:0016021;GO:0006952;	response to biotic stimulus;calmodulin binding;integral component of membrane;defense response;
HORVU2Hr1G017120	BART1_0-p08213	DA1.B-CA.B	6.00134e-05	2.24588	4.74327	up-regulated	Short-chain dehydrogenase/reductase 2b	GO:0009298;GO:0009505;GO:0006633;GO:0004674;GO:0006468;GO:0005654;GO:0004312;GO:0005524;GO:0050890;GO:0016491;GO:0004615;GO:0051287;GO:0016021;GO:0005829;GO:0070402;GO:0055114;	GDP-mannose biosynthetic process;plant-type cell wall;fatty acid biosynthetic process;protein serine/threonine kinase activity;protein phosphorylation;nucleoplasm;fatty acid synthase activity;ATP binding;cognition;oxidoreductase activity;phosphomannomutase activity;NAD binding;integral component of membrane;cytosol;NADPH binding;oxidation-reduction process;
HORVU7Hr1G084830	BART1_0-p54359	DA1.B-CA.B	2.12464e-05	2.2431	4.73412	up-regulated	Acyl-[acyl-carrier-protein] hydrolase	GO:0009507;GO:0016790;GO:0016021;GO:0006633;GO:0000036;GO:0004312;	chloroplast;thiolester hydrolase activity;integral component of membrane;fatty acid biosynthetic process;acyl carrier activity;fatty acid synthase activity;
HORVU5Hr1G077250	BART1_0-p37610	DA1.B-CA.B	0.00173804	2.24298	4.73373	up-regulated	Retrovirus-related Pol polyprotein from transposon TNT 1-94	GO:0008270;GO:0015035;GO:0009055;GO:0015074;GO:0045454;GO:0022900;GO:0042545;GO:0003676;GO:0005623;GO:0003887;GO:0045330;GO:0006629;GO:0071897;GO:0030599;	zinc ion binding;protein disulfide oxidoreductase activity;electron transfer activity;DNA integration;cell redox homeostasis;electron transport chain;cell wall modification;nucleic acid binding;cell;DNA-directed DNA polymerase activity;aspartyl esterase activity;lipid metabolic process;DNA biosynthetic process;pectinesterase activity;
HORVU7Hr1G094870	BART1_0-p55090	DA1.B-CA.B	3.71145e-06	2.24235	4.73168	up-regulated	Putative nepenthesin	GO:0004190;GO:0006508;GO:0016021;	aspartic-type endopeptidase activity;proteolysis;integral component of membrane;
HORVU4Hr1G008180	BART1_0-p26645	DA1.B-CA.B	1.00042e-05	2.23436	4.70553	up-regulated	Leucine-rich repeat protein kinase family protein	GO:0005524;GO:0016021;GO:0004674;GO:0006468;	ATP binding;integral component of membrane;protein serine/threonine kinase activity;protein phosphorylation;
HORVU5Hr1G049330	BART1_0-p35548	DA1.B-CA.B	1.29452e-06	2.2332	4.70176	up-regulated	Zinc finger protein CONSTANS	GO:0090501;GO:0008033;GO:0006470;GO:0004540;GO:0006413;GO:0005634;GO:0003743;GO:0004721;GO:0003677;GO:0005515;GO:0009909;GO:0046872;GO:0048037;GO:0016021;GO:0016893;GO:0016310;GO:0016301;GO:0016874;GO:0140101;	RNA phosphodiester bond hydrolysis;tRNA processing;protein dephosphorylation;ribonuclease activity;translational initiation;nucleus;translation initiation factor activity;phosphoprotein phosphatase activity;DNA binding;protein binding;regulation of flower development;metal ion binding;cofactor binding;integral component of membrane;endonuclease activity, active with either ribo- or deoxyribonucle…
HORVU2Hr1G101650	BART1_0-p14587	DA1.B-CA.B	0.000451668	2.23259	4.69978	up-regulated	Serine/threonine-protein kinase RUNKEL	GO:0005524;GO:0004842;GO:0016021;GO:0000932;GO:0004672;GO:0006468;GO:0030015;GO:0017148;GO:0016567;	ATP binding;ubiquitin-protein transferase activity;integral component of membrane;P-body;protein kinase activity;protein phosphorylation;CCR4-NOT core complex;negative regulation of translation;protein ubiquitination;
HORVU2Hr1G046370	BART1_0-p10489	DA1.B-CA.B	1.19965e-06	2.23111	4.69494	up-regulated	Alpha crystallin/Hsp20 domain-containing protein	GO:0009408;GO:0009651;GO:0005737;GO:0051082;GO:0042542;GO:0006457;GO:0043621;GO:0051259;	response to heat;response to salt stress;cytoplasm;unfolded protein binding;response to hydrogen peroxide;protein folding;protein self-association;protein complex oligomerization;
HORVU7Hr1G001070	BART1_0-p48299	DA1.B-CA.B	3.93536e-05	2.23088	4.69419	up-regulated	Acid beta-fructofuranosidase	GO:0005975;GO:0016021;GO:0004575;GO:0016740;	carbohydrate metabolic process;integral component of membrane;sucrose alpha-glucosidase activity;transferase activity;
HORVU7Hr1G094690	BART1_0-p55077	DA1.B-CA.B	0.000326854	2.22545	4.67658	up-regulated	Basic helix-loop-helix protein-like	GO:0005634;GO:0003700;GO:0016705;GO:0005506;GO:0006355;GO:0046983;GO:0043565;GO:0055114;GO:0020037;	nucleus;DNA-binding transcription factor activity;oxidoreductase activity, acting on paired donors, with incorporation or reduction of molecular oxygen;iron ion binding;regulation of transcription, DNA-templated;protein dimerization activity;sequence-specific DNA binding;oxidation-reduction process;heme binding;
HORVU3Hr1G084120	BART1_0-p23163	DA1.B-CA.B	1.66637e-05	2.22539	4.67637	up-regulated	0	GO:0016021;	integral component of membrane;
HORVU0Hr1G035240	BART1_0-p60064	DA1.B-CA.B	0.00947951	2.22146	4.66366	up-regulated	NADH-plastoquinone oxidoreductase subunit 4	GO:0048038;GO:0008137;GO:0016021;GO:0042651;GO:0042773;GO:0009536;GO:0031984;	quinone binding;NADH dehydrogenase (ubiquinone) activity;integral component of membrane;thylakoid membrane;ATP synthesis coupled electron transport;plastid;organelle subcompartment;
HORVU7Hr1G057410	BART1_0-p52591	DA1.B-CA.B	0.00319608	2.21794	4.65227	up-regulated	MYB domain class transcription factor	GO:0005634;GO:0003677;GO:0001067;GO:0009739;GO:0003700;GO:0030154;GO:0016021;GO:0006355;GO:0009753;GO:0009751;	nucleus;DNA binding;regulatory region nucleic acid binding;response to gibberellin;DNA-binding transcription factor activity;cell differentiation;integral component of membrane;regulation of transcription, DNA-templated;response to jasmonic acid;response to salicylic acid;
HORVU2Hr1G094390	BART1_0-p13948	DA1.B-CA.B	9.76735e-06	2.21776	4.65171	up-regulated	Putative winged-helix DNA-binding transcription factor family protein	GO:0042256;GO:0006265;GO:0006468;GO:0009414;GO:0090071;GO:0005524;GO:0003723;GO:0031936;GO:0017148;GO:0008270;GO:0006097;GO:0031491;GO:0030261;GO:0004672;GO:0004474;GO:0006099;GO:0000786;GO:0006334;GO:0045910;GO:0006412;GO:0003677;GO:0005634;GO:0003735;GO:0005737;GO:0046872;GO:0010468;GO:0016021;GO:0016584;GO:0015935;GO:0003917;	mature ribosome assembly;DNA topological change;protein phosphorylation;response to water deprivation;negative regulation of ribosome biogenesis;ATP binding;RNA binding;negative regulation of chromatin silencing;negative regulation of translation;zinc ion binding;glyoxylate cycle;nucleosome binding;chromosome condensation;protein kinase activity;malate synthase activity;tricarboxylic acid cycle;n…
HORVU7Hr1G052870	BART1_0-p52299	DA1.B-CA.B	0.000230806	2.21463	4.64164	up-regulated	BHLH transcription factor	GO:0005634;GO:0003700;GO:0006355;GO:0046983;GO:0043565;GO:0040008;	nucleus;DNA-binding transcription factor activity;regulation of transcription, DNA-templated;protein dimerization activity;sequence-specific DNA binding;regulation of growth;
HORVU3Hr1G089690	BART1_0-p23631	DA1.B-CA.B	0.00225505	2.21072	4.62905	up-regulated	0	GO:0003735;GO:0009011;GO:0016021;GO:0005829;GO:0033201;GO:0015935;GO:0005875;GO:0005886;GO:0006412;	structural constituent of ribosome;starch synthase activity;integral component of membrane;cytosol;alpha-1,4-glucan synthase activity;small ribosomal subunit;microtubule associated complex;plasma membrane;translation;
HORVU5Hr1G094000	BART1_0-p38954	DA1.B-CA.B	2.63353e-05	2.20957	4.62539	up-regulated	ALA-interacting subunit	GO:0051301;GO:0031902;GO:0030170;GO:0140326;GO:0045332;GO:0003824;GO:0042175;GO:0030151;GO:0016021;GO:0005794;GO:0005783;GO:0005886;	cell division;late endosome membrane;pyridoxal phosphate binding;ATPase-coupled intramembrane lipid transporter activity;phospholipid translocation;catalytic activity;nuclear outer membrane-endoplasmic reticulum membrane network;molybdenum ion binding;integral component of membrane;Golgi apparatus;endoplasmic reticulum;plasma membrane;
HORVU3Hr1G068650	BART1_0-p21947	DA1.B-CA.B	5.21959e-06	2.20768	4.6193	up-regulated	p-glycoprotein homologue	GO:0016887;GO:0005524;GO:0042626;GO:0055085;GO:0016021;GO:0005886;	ATPase activity;ATP binding;ATPase-coupled transmembrane transporter activity;transmembrane transport;integral component of membrane;plasma membrane;
HORVU5Hr1G125430	BART1_0-p41546	DA1.B-CA.B	3.95279e-06	2.20488	4.61036	up-regulated	Myosin	GO:0003676;GO:0016459;GO:0005524;GO:0008270;GO:0003779;GO:0016021;GO:0007015;GO:0003774;GO:0044877;	nucleic acid binding;myosin complex;ATP binding;zinc ion binding;actin binding;integral component of membrane;actin filament organization;motor activity;protein-containing complex binding;
HORVU4Hr1G009070	BART1_0-p26702	DA1.B-CA.B	5.46522e-06	2.20416	4.60807	up-regulated	BTB/POZ domain-containing protein isoform 1	0	0
HORVU7Hr1G063020	BART1_0-p52906	DA1.B-CA.B	7.03809e-05	2.20374	4.60673	up-regulated	ATP-binding cassette	GO:0016887;GO:0005524;GO:0042626;GO:0055085;GO:0016021;	ATPase activity;ATP binding;ATPase-coupled transmembrane transporter activity;transmembrane transport;integral component of membrane;
HORVU0Hr1G001490	BART1_0-p57516	DA1.B-CA.B	2.19238e-06	2.2011	4.59829	up-regulated	Photosystem I reaction center subunit VI like	GO:0016021;GO:0015979;GO:0009538;GO:0009735;GO:0010287;GO:0009535;	integral component of membrane;photosynthesis;photosystem I reaction center;response to cytokinin;plastoglobule;chloroplast thylakoid membrane;
HORVU7Hr1G079380	BART1_0-p53963	DA1.B-CA.B	0.000940552	2.19931	4.59259	up-regulated	Geraniol dehydrogenase	GO:0008270;GO:0009809;GO:0016491;GO:0051287;GO:0048046;GO:0010468;GO:0055114;GO:0009735;GO:0042579;	zinc ion binding;lignin biosynthetic process;oxidoreductase activity;NAD binding;apoplast;regulation of gene expression;oxidation-reduction process;response to cytokinin;microbody;
HORVU1Hr1G073050	BART1_0-p05011	DA1.B-CA.B	2.21383e-06	2.19179	4.56871	up-regulated	Zinc finger, RING-CH-type	GO:0005634;GO:0003677;GO:0008270;GO:0003735;GO:0016021;GO:0005840;GO:0016874;GO:0006412;	nucleus;DNA binding;zinc ion binding;structural constituent of ribosome;integral component of membrane;ribosome;ligase activity;translation;
HORVU1Hr1G063090	BART1_0-p04231	DA1.B-CA.B	3.16709e-07	2.19173	4.56854	up-regulated	Mannosylglycoprotein endo-beta-mannosidase	GO:0033947;GO:0005975;GO:0046034;GO:0016021;GO:1902600;GO:0005829;GO:0005773;GO:0004565;	mannosylglycoprotein endo-beta-mannosidase activity;carbohydrate metabolic process;ATP metabolic process;integral component of membrane;proton transmembrane transport;cytosol;vacuole;beta-galactosidase activity;
HORVU1Hr1G072750	BART1_0-p04988	DA1.B-CA.B	5.6e-05	2.19067	4.56517	up-regulated	Uracil phosphoribosyltransferase	GO:0005525;GO:0004845;GO:0009507;GO:0019904;GO:0009116;GO:0016021;GO:0006223;GO:0005829;GO:0009532;GO:0016036;GO:0032502;GO:0044206;	GTP binding;uracil phosphoribosyltransferase activity;chloroplast;protein domain specific binding;nucleoside metabolic process;integral component of membrane;uracil salvage;cytosol;plastid stroma;cellular response to phosphate starvation;developmental process;UMP salvage;
HORVU5Hr1G118220	BART1_0-p40923	DA1.B-CA.B	4.83736e-05	2.18996	4.56294	up-regulated	Phytosulfokine receptor 1	0	0
HORVU2Hr1G064140	BART1_0-p11700	DA1.B-CA.B	5.90288e-06	2.18812	4.55712	up-regulated	Putative disease resistance protein	GO:0016021;GO:0005783;GO:0043531;GO:0016787;	integral component of membrane;endoplasmic reticulum;ADP binding;hydrolase activity;
HORVU1Hr1G089760	BART1_0-p06259	DA1.B-CA.B	7.78231e-05	2.18294	4.54079	up-regulated	Mitochondrial/chloroplast ribosomal protein L12	GO:0009295;GO:0090305;GO:0009532;GO:0005840;GO:0009735;GO:0042742;GO:0009526;GO:0006412;GO:0003676;GO:0008408;GO:0009507;GO:0009506;GO:0003735;GO:0055035;GO:0016021;GO:0016740;	nucleoid;nucleic acid phosphodiester bond hydrolysis;plastid stroma;ribosome;response to cytokinin;defense response to bacterium;plastid envelope;translation;nucleic acid binding;3'-5' exonuclease activity;chloroplast;plasmodesma;structural constituent of ribosome;plastid thylakoid membrane;integral component of membrane;transferase activity;
HORVU2Hr1G059780	BART1_0-p11344	DA1.B-CA.B	0.000250879	2.17498	4.51579	up-regulated	P-loop containing nucleoside triphosphate hydrolase	GO:0005524;GO:0070814;GO:0016779;GO:1990879;GO:0004020;GO:0016310;GO:0000103;GO:0003697;GO:0016787;	ATP binding;hydrogen sulfide biosynthetic process;nucleotidyltransferase activity;CST complex;adenylylsulfate kinase activity;phosphorylation;sulfate assimilation;single-stranded DNA binding;hydrolase activity;
HORVU2Hr1G019010	BART1_0-p08366	DA1.B-CA.B	0.000112186	2.17266	4.50854	up-regulated	ABC transporter G family member 11-like protein (Fragment)	GO:0016887;GO:0005524;GO:0042626;GO:0055085;GO:0016021;GO:0005886;	ATPase activity;ATP binding;ATPase-coupled transmembrane transporter activity;transmembrane transport;integral component of membrane;plasma membrane;
HORVU7Hr1G106540	BART1_0-p56014	DA1.B-CA.B	1.90978e-05	2.16555	4.48637	up-regulated	High pI alpha-glucosidase	GO:0005975;GO:0048046;GO:0016021;GO:0030246;GO:0009505;GO:0004553;GO:0005773;GO:0044237;	carbohydrate metabolic process;apoplast;integral component of membrane;carbohydrate binding;plant-type cell wall;hydrolase activity, hydrolyzing O-glycosyl compounds;vacuole;cellular metabolic process;
HORVU7Hr1G097670	BART1_0-p55303	DA1.B-CA.B	6.09959e-06	2.16513	4.48506	up-regulated	Macrophage migration inhibitory factor isogeny	GO:0050178;GO:0051103;GO:0005524;GO:0009507;GO:0003910;GO:0003723;GO:0006310;GO:0004560;GO:0016021;GO:0015074;GO:0042579;	phenylpyruvate tautomerase activity;DNA ligation involved in DNA repair;ATP binding;chloroplast;DNA ligase (ATP) activity;RNA binding;DNA recombination;alpha-L-fucosidase activity;integral component of membrane;DNA integration;microbody;
HORVU3Hr1G088580	BART1_0-p23536	DA1.B-CA.B	1.5154e-06	2.16417	4.4821	up-regulated	E3 ubiquitin-protein like	GO:0061630;GO:0009651;GO:0006355;GO:0004386;GO:0009789;GO:0006511;GO:0009737;GO:0005515;GO:0046872;GO:0016592;GO:0016021;GO:0005829;GO:0016310;GO:0016301;GO:0016874;GO:0016567;	ubiquitin protein ligase activity;response to salt stress;regulation of transcription, DNA-templated;helicase activity;positive regulation of abscisic acid-activated signaling pathway;ubiquitin-dependent protein catabolic process;response to abscisic acid;protein binding;metal ion binding;mediator complex;integral component of membrane;cytosol;phosphorylation;kinase activity;ligase activity;prote…
HORVU2Hr1G022500	BART1_0-p08676	DA1.B-CA.B	0.00556174	2.16187	4.47494	up-regulated	0	GO:0003676;GO:0005634;GO:0005524;GO:0070013;GO:0016021;GO:0043232;GO:0004386;GO:0006364;GO:0140098;GO:0044446;	nucleic acid binding;nucleus;ATP binding;intracellular organelle lumen;integral component of membrane;intracellular non-membrane-bounded organelle;helicase activity;rRNA processing;catalytic activity, acting on RNA;intracellular organelle part;
HORVU3Hr1G037850	BART1_0-p19903	DA1.B-CA.B	6.50421e-06	2.16151	4.47381	up-regulated	Carbohydrate transporter/ sugar porter/ transporter	GO:0005887;GO:0005634;GO:0055085;GO:0022857;GO:0005509;GO:0042254;	integral component of plasma membrane;nucleus;transmembrane transport;transmembrane transporter activity;calcium ion binding;ribosome biogenesis;
HORVU1Hr1G061970	BART1_0-p04131	DA1.B-CA.B	5.22088e-06	2.15185	4.44396	up-regulated	Endo-1,3 1,4-beta-D-glucanase	GO:0003676;GO:0016021;GO:0015074;GO:0005829;GO:0016787;	nucleic acid binding;integral component of membrane;DNA integration;cytosol;hydrolase activity;
HORVU0Hr1G019710	BART1_0-p59008	DA1.B-CA.B	0.0002879	2.15129	4.44225	up-regulated	Alpha/beta hydrolase fold	GO:0000808;GO:0005634;GO:0015299;GO:0016491;GO:0006260;GO:1902600;GO:0016021;GO:0055114;GO:0033987;GO:0016787;	origin recognition complex;nucleus;solute:proton antiporter activity;oxidoreductase activity;DNA replication;proton transmembrane transport;integral component of membrane;oxidation-reduction process;2-hydroxyisoflavanone dehydratase activity;hydrolase activity;
HORVU2Hr1G111300	BART1_0-p15455	DA1.B-CA.B	0.000985397	2.15069	4.4404	up-regulated	Chloroplast glutamine synthetase (Fragment)	GO:0009570;GO:0022626;GO:0009651;GO:0009941;GO:0046710;GO:0006542;GO:0046686;GO:0046037;GO:0004385;GO:0007568;GO:0009735;GO:0004356;GO:0009535;GO:0005524;GO:0048046;GO:0005739;GO:0016021;GO:0019676;	chloroplast stroma;cytosolic ribosome;response to salt stress;chloroplast envelope;GDP metabolic process;glutamine biosynthetic process;response to cadmium ion;GMP metabolic process;guanylate kinase activity;aging;response to cytokinin;glutamate-ammonia ligase activity;chloroplast thylakoid membrane;ATP binding;apoplast;mitochondrion;integral component of membrane;ammonia assimilation cycle;
HORVU5Hr1G055060	BART1_0-p35939	DA1.B-CA.B	9.5183e-06	2.14981	4.43769	up-regulated	IAA-amino acid hydrolase ILR1	GO:0016021;GO:0005783;GO:0009850;GO:0010179;	integral component of membrane;endoplasmic reticulum;auxin metabolic process;IAA-Ala conjugate hydrolase activity;
HORVU3Hr1G078960	BART1_0-p22731	DA1.B-CA.B	1.72794e-05	2.14814	4.43255	up-regulated	F-box family protein-like	GO:0016021;	integral component of membrane;
HORVU1Hr1G002090	BART1_0-p00175	DA1.B-CA.B	0.00330292	2.14606	4.42618	up-regulated	Arginine decarboxylase	GO:0006527;GO:0009409;GO:0008792;GO:0046872;GO:0008295;GO:0009446;GO:0055114;GO:0004497;	arginine catabolic process;response to cold;arginine decarboxylase activity;metal ion binding;spermidine biosynthetic process;putrescine biosynthetic process;oxidation-reduction process;monooxygenase activity;
HORVU5Hr1G075660	BART1_0-p37473	DA1.B-CA.B	8.0939e-05	2.14493	4.42271	up-regulated	Nucleotide sugar epimerase	GO:0033481;GO:0005802;GO:0050662;GO:0005768;GO:0050829;GO:0003735;GO:0003824;GO:0016021;GO:0015935;GO:0050832;GO:0006412;	galacturonate biosynthetic process;trans-Golgi network;coenzyme binding;endosome;defense response to Gram-negative bacterium;structural constituent of ribosome;catalytic activity;integral component of membrane;small ribosomal subunit;defense response to fungus;translation;
HORVU2Hr1G023560	BART1_0-p08762	DA1.B-CA.B	8.66318e-06	2.14465	4.42186	up-regulated	Magnesium-chelatase subunit ChlH chloroplastic	GO:0015995;GO:0016811;GO:1902494;GO:0009532;GO:0005524;GO:0009507;GO:0042170;GO:0005515;GO:0005739;GO:0015979;GO:0016851;GO:0051116;GO:0019866;	chlorophyll biosynthetic process;hydrolase activity, acting on carbon-nitrogen (but not peptide) bonds, in linear amides;catalytic complex;plastid stroma;ATP binding;chloroplast;plastid membrane;protein binding;mitochondrion;photosynthesis;magnesium chelatase activity;cobaltochelatase activity;organelle inner membrane;
HORVU1Hr1G029460	BART1_0-p02075	DA1.B-CA.B	0.00359652	2.14345	4.41816	up-regulated	GDSL esterase/lipase	GO:0016788;GO:0016887;GO:0042626;GO:0055085;GO:0009820;GO:0004672;GO:0005840;GO:0006468;GO:0006412;GO:0052886;GO:0005524;GO:0003735;GO:0006629;GO:0016021;GO:0055114;GO:0052887;	hydrolase activity, acting on ester bonds;ATPase activity;ATPase-coupled transmembrane transporter activity;transmembrane transport;alkaloid metabolic process;protein kinase activity;ribosome;protein phosphorylation;translation;9,9'-dicis-carotene:quinone oxidoreductase activity;ATP binding;structural constituent of ribosome;lipid metabolic process;integral component of membrane;oxidation-reducti…
HORVU2Hr1G057700	BART1_0-p11209	DA1.B-CA.B	1.21609e-06	2.1417	4.41281	up-regulated	Oxygen-evolving enhancer protein like	GO:0010242;GO:0042549;GO:0009644;GO:0009654;GO:0043155;GO:0008266;GO:0042742;GO:0009535;GO:0005515;GO:0031977;GO:0010207;GO:0048046;GO:0016021;GO:0055114;GO:0010287;GO:0035304;	oxygen evolving activity;photosystem II stabilization;response to high light intensity;photosystem II oxygen evolving complex;negative regulation of photosynthesis, light reaction;poly(U) RNA binding;defense response to bacterium;chloroplast thylakoid membrane;protein binding;thylakoid lumen;photosystem II assembly;apoplast;integral component of membrane;oxidation-reduction process;plastoglobule;…
HORVU4Hr1G018230	BART1_0-p27355	DA1.B-CA.B	3.21225e-07	2.14101	4.4107	up-regulated	WW domain-containing oxidoreductase	GO:0090502;GO:0003676;GO:0102339;GO:0004523;GO:0005524;GO:0009860;GO:0102342;GO:0055114;GO:0004672;GO:0006468;GO:0102341;GO:0102340;	RNA phosphodiester bond hydrolysis, endonucleolytic;nucleic acid binding;3-oxo-arachidoyl-CoA reductase activity;RNA-DNA hybrid ribonuclease activity;ATP binding;pollen tube growth;3-oxo-cerotoyl-CoA reductase activity;oxidation-reduction process;protein kinase activity;protein phosphorylation;3-oxo-lignoceroyl-CoA reductase activity;3-oxo-behenoyl-CoA reductase activity;
HORVU3Hr1G096600	BART1_0-p24200	DA1.B-CA.B	0.00185082	2.1404	4.40886	up-regulated	RING finger protein	0	0
HORVU5Hr1G054240	BART1_0-p35903	DA1.B-CA.B	3.56047e-05	2.14011	4.40796	up-regulated	Anaphase-promoting complex (APC), subunit 11	GO:0046872;GO:0016874;	metal ion binding;ligase activity;
HORVU7Hr1G000320	BART1_0-p48255	DA1.B-CA.B	5.73359e-05	2.13774	4.40073	up-regulated	Electron transporter	GO:0005623;GO:0004820;GO:0005524;GO:0006426;GO:0015035;GO:0005737;GO:0009055;GO:0045454;GO:0022900;GO:0043531;	cell;glycine-tRNA ligase activity;ATP binding;glycyl-tRNA aminoacylation;protein disulfide oxidoreductase activity;cytoplasm;electron transfer activity;cell redox homeostasis;electron transport chain;ADP binding;
HORVU2Hr1G060480	BART1_0-p11382	DA1.B-CA.B	2.03484e-06	2.13757	4.40019	up-regulated	0	GO:0016021;GO:0016740;	integral component of membrane;transferase activity;
HORVU1Hr1G037550	BART1_0-p02542	DA1.B-CA.B	1.89838e-07	2.13585	4.39496	up-regulated	RNA-binding protein	GO:0016874;	ligase activity;
HORVU3Hr1G013650	BART1_0-p18084	DA1.B-CA.B	0.000107941	2.13444	4.39068	up-regulated	Gamma-glutamyltranspeptidase	GO:0016755;GO:1901750;GO:0036374;GO:0006751;GO:0006520;GO:0005773;GO:0005886;GO:0006631;GO:0006412;GO:0002951;GO:0006954;GO:0050113;GO:0005506;GO:0006508;GO:0006805;GO:0016021;GO:0019310;GO:0055114;GO:0010277;GO:0031224;	transferase activity, transferring amino-acyl groups;leukotriene D4 biosynthetic process;glutathione hydrolase activity;glutathione catabolic process;cellular amino acid metabolic process;vacuole;plasma membrane;fatty acid metabolic process;translation;leukotriene-C(4) hydrolase;inflammatory response;inositol oxygenase activity;iron ion binding;proteolysis;xenobiotic metabolic process;integral co…
HORVU7Hr1G093920	BART1_0-p55025	DA1.B-CA.B	0.00018066	2.13177	4.38254	up-regulated	Cannabidiolic acid synthase-like 2	GO:0071949;GO:0016491;GO:0055114;	FAD binding;oxidoreductase activity;oxidation-reduction process;
HORVU1Hr1G020720	BART1_0-p01578	DA1.B-CA.B	0.00016188	2.12964	4.37608	up-regulated	Peroxidase	GO:0005794;GO:1900378;GO:0005576;GO:1901428;GO:0042744;GO:0020037;GO:0004601;GO:0003676;GO:0005634;GO:0006979;GO:0031328;GO:0046872;GO:0009809;GO:0005618;GO:0098869;GO:0016021;GO:0005829;GO:0055114;GO:0010089;	Golgi apparatus;positive regulation of secondary metabolite biosynthetic process;extracellular region;regulation of syringal lignin biosynthetic process;hydrogen peroxide catabolic process;heme binding;peroxidase activity;nucleic acid binding;nucleus;response to oxidative stress;positive regulation of cellular biosynthetic process;metal ion binding;lignin biosynthetic process;cell wall;cellular o…
HORVU6Hr1G093020	BART1_0-p48013	DA1.B-CA.B	0.000410124	2.12831	4.37205	up-regulated	50S ribosomal protein L9 chloroplastic	GO:0009507;GO:0003735;GO:0005739;GO:0016021;GO:0009532;GO:0019843;GO:0005840;GO:0009526;GO:0006412;	chloroplast;structural constituent of ribosome;mitochondrion;integral component of membrane;plastid stroma;rRNA binding;ribosome;plastid envelope;translation;
HORVU6Hr1G086940	BART1_0-p47530	DA1.B-CA.B	1.1287e-06	2.12774	4.37033	up-regulated	Bifunctional nuclease domain	GO:0090305;GO:0005634;GO:0045892;GO:0004518;GO:0031063;GO:0016021;GO:0046983;GO:0043565;GO:0043531;GO:0050832;	nucleic acid phosphodiester bond hydrolysis;nucleus;negative regulation of transcription, DNA-templated;nuclease activity;regulation of histone deacetylation;integral component of membrane;protein dimerization activity;sequence-specific DNA binding;ADP binding;defense response to fungus;
HORVU3Hr1G092470	BART1_0-p23845	DA1.B-CA.B	0.00163029	2.12419	4.35958	up-regulated	Isoleucine--tRNA ligase	0	0
HORVU3Hr1G028620	BART1_0-p19184	DA1.B-CA.B	0.00540809	2.1238	4.35839	up-regulated	Cytochrome P450, E-class, group I	GO:0016705;GO:0006694;GO:0005840;GO:0004497;GO:0020037;GO:0006412;GO:0008963;GO:1901617;GO:0003735;GO:0005506;GO:0016021;GO:0055114;GO:0016125;	oxidoreductase activity, acting on paired donors, with incorporation or reduction of molecular oxygen;steroid biosynthetic process;ribosome;monooxygenase activity;heme binding;translation;phospho-N-acetylmuramoyl-pentapeptide-transferase activity;organic hydroxy compound biosynthetic process;structural constituent of ribosome;iron ion binding;integral component of membrane;oxidation-reduction pro…
HORVU5Hr1G053480	BART1_0-p35842	DA1.B-CA.B	0.00539272	2.12017	4.34745	up-regulated	Tetratricopeptide repeat (TPR)-like superfamily protein	GO:0005515;GO:0046872;GO:0031969;GO:0016021;GO:0006520;GO:0030001;GO:0016597;GO:0009535;GO:0016743;	protein binding;metal ion binding;chloroplast membrane;integral component of membrane;cellular amino acid metabolic process;metal ion transport;amino acid binding;chloroplast thylakoid membrane;carboxyl- or carbamoyltransferase activity;
HORVU7Hr1G036460	BART1_0-p51134	DA1.B-CA.B	0.000591244	2.11897	4.34382	up-regulated	Patatin-like protein 2	GO:0005524;GO:0005737;GO:0031408;GO:0016042;GO:0016020;GO:0051607;GO:0004672;GO:0046686;GO:0071456;GO:0006468;GO:0009626;GO:0016787;	ATP binding;cytoplasm;oxylipin biosynthetic process;lipid catabolic process;membrane;defense response to virus;protein kinase activity;response to cadmium ion;cellular response to hypoxia;protein phosphorylation;plant-type hypersensitive response;hydrolase activity;
HORVU4Hr1G042190	BART1_0-p28774	DA1.B-CA.B	1.882e-05	2.11798	4.34085	up-regulated	0	GO:0005634;GO:0003677;GO:0003700;GO:0004040;GO:0006355;GO:0006352;GO:0016740;	nucleus;DNA binding;DNA-binding transcription factor activity;amidase activity;regulation of transcription, DNA-templated;DNA-templated transcription, initiation;transferase activity;
HORVU5Hr1G064080	BART1_0-p36609	DA1.B-CA.B	8.09965e-05	2.11638	4.33605	up-regulated	Aspartic proteinase nepenthesin-1	GO:0016788;GO:0003677;GO:0004190;GO:0030163;GO:0006508;GO:0048046;GO:0016021;GO:0016740;	hydrolase activity, acting on ester bonds;DNA binding;aspartic-type endopeptidase activity;protein catabolic process;proteolysis;apoplast;integral component of membrane;transferase activity;
HORVU3Hr1G078940	BART1_0-p22732	DA1.B-CA.B	4.20434e-05	2.11049	4.31837	up-regulated	Tubulin beta chain	GO:0007010;GO:0009651;GO:0090378;GO:0006265;GO:0000278;GO:0005874;GO:0007017;GO:0005525;GO:0005524;GO:0009506;GO:0045298;GO:0003924;GO:0043231;GO:0016757;GO:0008094;GO:0061505;GO:0005200;GO:0046686;GO:0005886;GO:0003677;GO:0005515;GO:0005737;GO:0016020;GO:0005618;GO:0016021;GO:0012505;	cytoskeleton organization;response to salt stress;seed trichome elongation;DNA topological change;mitotic cell cycle;microtubule;microtubule-based process;GTP binding;ATP binding;plasmodesma;tubulin complex;GTPase activity;intracellular membrane-bounded organelle;transferase activity, transferring glycosyl groups;DNA-dependent ATPase activity;DNA topoisomerase II activity;structural constituent o…
HORVU5Hr1G052730	BART1_0-p35779	DA1.B-CA.B	0.00442499	2.10482	4.30144	up-regulated	Heavy metal-associated isoprenylated plant protein 16	GO:0006281;GO:0003743;GO:0046872;GO:0006260;GO:0005838;GO:0006310;GO:0016021;GO:0030001;GO:0005576;GO:0006413;GO:0003697;	DNA repair;translation initiation factor activity;metal ion binding;DNA replication;proteasome regulatory particle;DNA recombination;integral component of membrane;metal ion transport;extracellular region;translational initiation;single-stranded DNA binding;
HORVU3Hr1G013400	BART1_0-p18057	DA1.B-CA.B	8.9928e-05	2.10245	4.29437	up-regulated	Acyl-CoA thioesterase/ catalytic/ hydrolase, acting on ester bonds	GO:0051289;GO:0042372;GO:0016021;GO:0005829;GO:0061522;GO:0042579;	protein homotetramerization;phylloquinone biosynthetic process;integral component of membrane;cytosol;1,4-dihydroxy-2-naphthoyl-CoA thioesterase activity;microbody;
HORVU5Hr1G007340	BART1_0-p32694	DA1.B-CA.B	8.52698e-06	2.10162	4.29191	up-regulated	Concanavalin A-like lectin/glucanase, subgroup	GO:0005524;GO:0016021;GO:0004672;GO:0006468;GO:0005886;	ATP binding;integral component of membrane;protein kinase activity;protein phosphorylation;plasma membrane;
HORVU7Hr1G108570	BART1_0-p56171	DA1.B-CA.B	0.000640549	2.09903	4.28422	up-regulated	Glutathione S-transferase	GO:0050661;GO:0009407;GO:0005737;GO:0050660;GO:0006749;GO:0004364;GO:0046686;GO:0055114;GO:0004499;	NADP binding;toxin catabolic process;cytoplasm;flavin adenine dinucleotide binding;glutathione metabolic process;glutathione transferase activity;response to cadmium ion;oxidation-reduction process;N,N-dimethylaniline monooxygenase activity;
HORVU3Hr1G029770	BART1_0-p19279	DA1.B-CA.B	0.00012562	2.09893	4.2839	up-regulated	Phospholipid/glycerol acyltransferase	GO:0016746;GO:0010143;GO:0048235;GO:0005739;GO:0016021;GO:0080167;GO:0016791;GO:0016024;GO:0016311;	transferase activity, transferring acyl groups;cutin biosynthetic process;pollen sperm cell differentiation;mitochondrion;integral component of membrane;response to karrikin;phosphatase activity;CDP-diacylglycerol biosynthetic process;dephosphorylation;
HORVU2Hr1G109950	BART1_0-p15326	DA1.B-CA.B	8.58828e-05	2.098	4.28116	up-regulated	Oxidative stress 3	0	0
HORVU5Hr1G075430	BART1_0-p37453	DA1.B-CA.B	1.85736e-05	2.09387	4.26891	up-regulated	Transcription factor bHLH49	GO:0005634;GO:0003700;GO:0006351;GO:0016021;GO:0006355;GO:0046983;GO:0043565;GO:0009637;	nucleus;DNA-binding transcription factor activity;transcription, DNA-templated;integral component of membrane;regulation of transcription, DNA-templated;protein dimerization activity;sequence-specific DNA binding;response to blue light;
HORVU6Hr1G057380	BART1_0-p45383	DA1.B-CA.B	0.000439867	2.09182	4.26285	up-regulated	putative leucine-rich repeat receptor-like serine/threonine-protein kinase At2g24130	GO:0005524;GO:0050794;GO:0007154;GO:0023052;GO:0016021;GO:0051716;GO:0008037;GO:0004672;GO:0006468;GO:0009856;GO:0005886;	ATP binding;regulation of cellular process;cell communication;signaling;integral component of membrane;cellular response to stimulus;cell recognition;protein kinase activity;protein phosphorylation;pollination;plasma membrane;
HORVU1Hr1G072700	BART1_0-p04983	DA1.B-CA.B	0.00135649	2.08833	4.25255	up-regulated	Aldo-keto reductase	GO:0016491;GO:0005759;GO:0016021;GO:0005829;GO:0055114;	oxidoreductase activity;mitochondrial matrix;integral component of membrane;cytosol;oxidation-reduction process;
HORVU4Hr1G055890	BART1_0-p29620	DA1.B-CA.B	3.56276e-05	2.08826	4.25235	up-regulated	Inactive receptor-like serine/threonine-protein kinase (Fragment)	GO:0005524;GO:0016021;GO:0004672;GO:0018212;GO:0006468;	ATP binding;integral component of membrane;protein kinase activity;peptidyl-tyrosine modification;protein phosphorylation;
HORVU7Hr1G065950	BART1_0-p53081	DA1.B-CA.B	6.70355e-05	2.08457	4.2415	up-regulated	stress response protein NST1-like	0	0
HORVU0Hr1G007360	BART1_0-p58044	DA1.B-CA.B	1.63795e-06	2.08445	4.24114	up-regulated	Chlorophyllide a oxygenase chloroplastic	GO:0015995;GO:0051213;GO:0009528;GO:0005506;GO:0031969;GO:0009534;GO:0016021;GO:0055114;GO:0042651;GO:0010277;GO:0051537;	chlorophyll biosynthetic process;dioxygenase activity;plastid inner membrane;iron ion binding;chloroplast membrane;chloroplast thylakoid;integral component of membrane;oxidation-reduction process;thylakoid membrane;chlorophyllide a oxygenase [overall] activity;2 iron, 2 sulfur cluster binding;
HORVU3Hr1G115580	BART1_0-p25763	DA1.B-CA.B	0.000837584	2.08402	4.23987	up-regulated	Catalytic/ hydrolase	GO:0006281;GO:0090305;GO:0140096;GO:0008270;GO:0140097;GO:0006260;GO:1904668;GO:0043232;GO:0044446;GO:0043137;GO:0000287;GO:0005634;GO:0003677;GO:0005524;GO:0097027;GO:0070013;GO:0005739;GO:0006508;GO:0016021;GO:0033883;GO:0010997;GO:0016311;GO:0016787;	DNA repair;nucleic acid phosphodiester bond hydrolysis;catalytic activity, acting on a protein;zinc ion binding;catalytic activity, acting on DNA;DNA replication;positive regulation of ubiquitin protein ligase activity;intracellular non-membrane-bounded organelle;intracellular organelle part;DNA replication, removal of RNA primer;magnesium ion binding;nucleus;DNA binding;ATP binding;ubiquitin-pro…
HORVU3Hr1G020580	BART1_0-p18660	DA1.B-CA.B	3.71982e-06	2.0799	4.22778	up-regulated	Extracellular ribonuclease	GO:0090305;GO:0004518;GO:0016021;GO:0006364;GO:0030688;	nucleic acid phosphodiester bond hydrolysis;nuclease activity;integral component of membrane;rRNA processing;preribosome, small subunit precursor;
HORVU6Hr1G004090	BART1_0-p41935	DA1.B-CA.B	0.00177301	2.0768	4.2187	up-regulated	RNA recognition motif containing protein	GO:0061630;GO:0016021;GO:0006511;GO:0016567;	ubiquitin protein ligase activity;integral component of membrane;ubiquitin-dependent protein catabolic process;protein ubiquitination;
HORVU4Hr1G016010	BART1_0-p27219	DA1.B-CA.B	6.61778e-06	2.07663	4.2182	up-regulated	NB-ARC domain containing protein	GO:0043531;	ADP binding;
HORVU0Hr1G015770	BART1_0-p58680	DA1.B-CA.B	0.00209637	2.07096	4.20166	up-regulated	Serine/threonine-protein kinase PBS1	GO:0005524;GO:0004713;GO:0019199;GO:0016021;GO:0007178;GO:0018212;GO:0004674;GO:0006468;GO:0005886;	ATP binding;protein tyrosine kinase activity;transmembrane receptor protein kinase activity;integral component of membrane;transmembrane receptor protein serine/threonine kinase signaling pathway;peptidyl-tyrosine modification;protein serine/threonine kinase activity;protein phosphorylation;plasma membrane;
HORVU3Hr1G079750	BART1_0-p22819	DA1.B-CA.B	2.02087e-05	2.06944	4.19725	up-regulated	Hydroxyisourate hydrolase	GO:0005975;GO:0016021;GO:0004553;	carbohydrate metabolic process;integral component of membrane;hydrolase activity, hydrolyzing O-glycosyl compounds;
HORVU1Hr1G093220	BART1_0-p06545	DA1.B-CA.B	7.03343e-06	2.06815	4.19348	up-regulated	Pentatricopeptide repeat-containing protein, mitochondrial	GO:0008144;GO:0009451;GO:0006886;GO:0006468;GO:0008568;GO:0048364;GO:0000166;GO:0016192;GO:0035639;GO:0097367;GO:0043231;GO:0019287;GO:0032508;GO:0050790;GO:0019288;GO:0008270;GO:0034046;GO:0008236;GO:0004672;GO:0044444;GO:0003678;GO:0051013;GO:0016020;GO:0006508;GO:0016125;	drug binding;RNA modification;intracellular protein transport;protein phosphorylation;microtubule-severing ATPase activity;root development;nucleotide binding;vesicle-mediated transport;purine ribonucleoside triphosphate binding;carbohydrate derivative binding;intracellular membrane-bounded organelle;isopentenyl diphosphate biosynthetic process, mevalonate pathway;DNA duplex unwinding;regulation …
HORVU1Hr1G093880	BART1_0-p06607	DA1.B-CA.B	2.82249e-06	2.06605	4.18738	up-regulated	Dual specificity phosphatase	GO:0009570;GO:0006470;GO:0016021;GO:0019203;GO:0005983;GO:0009569;GO:0008138;	chloroplast stroma;protein dephosphorylation;integral component of membrane;carbohydrate phosphatase activity;starch catabolic process;chloroplast starch grain;protein tyrosine/serine/threonine phosphatase activity;
HORVU1Hr1G072050	BART1_0-p04931	DA1.B-CA.B	7.86297e-05	2.06588	4.1869	up-regulated	HXXXD-type acyl-transferase family protein	GO:0016747;	transferase activity, transferring acyl groups other than amino-acyl groups;
HORVU5Hr1G066300	BART1_0-p36756	DA1.B-CA.B	1.32859e-05	2.06481	4.1838	up-regulated	GDP-fucose protein O-fucosyltransferase	GO:0005634;GO:0016757;GO:0003700;GO:0016021;GO:0000977;GO:0008234;GO:0046983;GO:0045944;GO:0006004;GO:0006511;	nucleus;transferase activity, transferring glycosyl groups;DNA-binding transcription factor activity;integral component of membrane;RNA polymerase II regulatory region sequence-specific DNA binding;cysteine-type peptidase activity;protein dimerization activity;positive regulation of transcription by RNA polymerase II;fucose metabolic process;ubiquitin-dependent protein catabolic process;
HORVU5Hr1G009220	BART1_0-p32834	DA1.B-CA.B	0.00180355	2.0634	4.17971	up-regulated	Peptide-N4-(N-acetyl-beta-glucosaminyl)asparagine amidase A	GO:0016021;GO:0000224;GO:0005773;	integral component of membrane;peptide-N4-(N-acetyl-beta-glucosaminyl)asparagine amidase activity;vacuole;
HORVU7Hr1G078170	BART1_0-p53894	DA1.B-CA.B	1.59608e-07	2.06178	4.17501	up-regulated	ATP binding protein	GO:0005524;GO:0140096;GO:0016021;GO:0004672;GO:0018212;GO:0006468;GO:0016773;GO:0016301;	ATP binding;catalytic activity, acting on a protein;integral component of membrane;protein kinase activity;peptidyl-tyrosine modification;protein phosphorylation;phosphotransferase activity, alcohol group as acceptor;kinase activity;
HORVU6Hr1G081990	BART1_0-p47231	DA1.B-CA.B	0.000860761	2.05869	4.16609	up-regulated	Polygalacturonase	GO:0005975;GO:0009507;GO:0016021;GO:0016829;GO:0004650;GO:0071555;GO:0005576;GO:0047911;	carbohydrate metabolic process;chloroplast;integral component of membrane;lyase activity;polygalacturonase activity;cell wall organization;extracellular region;galacturan 1,4-alpha-galacturonidase activity;
HORVU5Hr1G103990	BART1_0-p39752	DA1.B-CA.B	0.00026774	2.05703	4.16128	up-regulated	Chemocyanin	GO:0009055;GO:0016021;GO:0022900;GO:0046658;	electron transfer activity;integral component of membrane;electron transport chain;anchored component of plasma membrane;
HORVU2Hr1G070140	BART1_0-p12072	DA1.B-CA.B	0.000460902	2.05659	4.16001	up-regulated	Heavy metal-associated isoprenylated plant protein 26	GO:0046916;GO:0016209;GO:0055076;GO:0009055;GO:0044432;GO:0022900;GO:0005576;GO:0006468;GO:0098660;GO:0003743;GO:0005524;GO:0050794;GO:0016491;GO:0098655;GO:0030001;GO:0016773;GO:0019725;GO:0140096;GO:0006091;GO:0005261;GO:0015085;GO:0008135;GO:0006413;GO:0004553;GO:0044425;GO:0007601;GO:0031090;GO:0006414;GO:0005886;GO:0043855;GO:0005217;GO:0005975;GO:0005856;GO:0000272;GO:0046872;GO:0042175;GO:…	cellular transition metal ion homeostasis;antioxidant activity;transition metal ion homeostasis;electron transfer activity;endoplasmic reticulum part;electron transport chain;extracellular region;protein phosphorylation;inorganic ion transmembrane transport;translation initiation factor activity;ATP binding;regulation of cellular process;oxidoreductase activity;cation transmembrane transport;meta…
HORVU3Hr1G116730	BART1_0-p25853	DA1.B-CA.B	0.0014812	2.05618	4.15883	up-regulated	Isoleucine--tRNA ligase	GO:0009925;GO:0008270;GO:0003723;GO:0016874;	basal plasma membrane;zinc ion binding;RNA binding;ligase activity;
HORVU1Hr1G022650	BART1_0-p01702	DA1.B-CA.B	8.66423e-06	2.05154	4.14549	up-regulated	HAT transposon superfamily protein	0	0
HORVU7Hr1G038980	BART1_0-p51345	DA1.B-CA.B	0.000634362	2.05092	4.14369	up-regulated	Rho-related protein from plants 8	GO:0090376;GO:0060560;GO:0007015;GO:0009531;GO:0005525;GO:0030427;GO:2001009;GO:0003924;GO:0016477;GO:0019901;GO:0019903;GO:0007264;GO:0000902;GO:0009664;GO:0048468;GO:0044446;GO:0005886;GO:0009788;GO:0005634;GO:0009958;GO:0009738;GO:0005856;GO:0010928;GO:0005737;GO:0070013;GO:0030838;GO:0016021;GO:0016049;	seed trichome differentiation;developmental growth involved in morphogenesis;actin filament organization;secondary cell wall;GTP binding;site of polarized growth;regulation of plant-type cell wall cellulose biosynthetic process;GTPase activity;cell migration;protein kinase binding;protein phosphatase binding;small GTPase mediated signal transduction;cell morphogenesis;plant-type cell wall organiz…
HORVU5Hr1G047490	BART1_0-p35433	DA1.B-CA.B	8.99329e-06	2.05034	4.14203	up-regulated	Zinc finger, HIT-type	GO:0015299;GO:0016705;GO:0031063;GO:0043486;GO:0048638;GO:1904949;GO:0005507;GO:0009909;GO:0009908;GO:0048046;GO:0052716;GO:0051721;GO:0007084;GO:0042802;GO:0042826;GO:0031491;GO:1902600;GO:0000785;GO:0042742;GO:0004497;GO:0020037;GO:0046274;GO:0005634;GO:0046872;GO:0070013;GO:0005737;GO:0018022;GO:0016021;GO:0030154;GO:0055114;GO:0035307;GO:0018025;	solute:proton antiporter activity;oxidoreductase activity, acting on paired donors, with incorporation or reduction of molecular oxygen;regulation of histone deacetylation;histone exchange;regulation of developmental growth;ATPase complex;copper ion binding;regulation of flower development;flower development;apoplast;hydroquinone:oxygen oxidoreductase activity;protein phosphatase 2A binding;mitot…
HORVU2Hr1G096360	BART1_0-p14125	DA1.B-CA.B	1.03289e-05	2.04642	4.13081	up-regulated	aquaporin PIP1-2 isoform X2	GO:0018108;GO:0015267;GO:0055085;GO:0004190;GO:0005372;GO:0005783;GO:0005773;GO:0051290;GO:0005886;GO:0009414;GO:0006833;GO:0004713;GO:0009506;GO:0005515;GO:0051289;GO:0006508;GO:0016021;GO:0005829;GO:0032991;	peptidyl-tyrosine phosphorylation;channel activity;transmembrane transport;aspartic-type endopeptidase activity;water transmembrane transporter activity;endoplasmic reticulum;vacuole;protein heterotetramerization;plasma membrane;response to water deprivation;water transport;protein tyrosine kinase activity;plasmodesma;protein binding;protein homotetramerization;proteolysis;integral component of m…
HORVU5Hr1G100140	BART1_0-p39435	DA1.B-CA.B	5.38674e-06	2.04579	4.12899	up-regulated	Photosystem I reaction center subunit III like	GO:0019904;GO:0009534;GO:0009941;GO:0009538;GO:0006886;GO:0031978;GO:0016192;GO:0016491;GO:0055035;GO:0016021;GO:0015979;GO:0051219;GO:0055114;GO:0010287;	protein domain specific binding;chloroplast thylakoid;chloroplast envelope;photosystem I reaction center;intracellular protein transport;plastid thylakoid lumen;vesicle-mediated transport;oxidoreductase activity;plastid thylakoid membrane;integral component of membrane;photosynthesis;phosphoprotein binding;oxidation-reduction process;plastoglobule;
HORVU7Hr1G062320	BART1_0-p52868	DA1.B-CA.B	0.00556876	2.04541	4.12791	up-regulated	Retrovirus-related Pol polyprotein from transposon TNT 1-94	GO:0003676;GO:0008270;GO:0015074;GO:0016021;GO:0016760;GO:0030244;GO:0071555;	nucleic acid binding;zinc ion binding;DNA integration;integral component of membrane;cellulose synthase (UDP-forming) activity;cellulose biosynthetic process;cell wall organization;
HORVU1Hr1G055740	BART1_0-p03719	DA1.B-CA.B	0.000207061	2.0442	4.12444	up-regulated	BZIP domain class transcription factor	GO:0005634;GO:0005515;GO:0015706;GO:0071249;GO:0004386;GO:0008168;GO:0005886;GO:0032259;	nucleus;protein binding;nitrate transport;cellular response to nitrate;helicase activity;methyltransferase activity;plasma membrane;methylation;
HORVU4Hr1G090920	BART1_0-p32149	DA1.B-CA.B	0.000454141	2.04018	4.11297	up-regulated	0	GO:0008270;GO:0004089;GO:0016874;	zinc ion binding;carbonate dehydratase activity;ligase activity;
HORVU4Hr1G076940	BART1_0-p31094	DA1.B-CA.B	1.06771e-07	2.03909	4.10986	up-regulated	Chalcone synthase	GO:0009409;GO:0016747;GO:0090377;GO:0042175;GO:0016021;GO:0080167;GO:0005783;GO:0006633;GO:0009416;GO:0031090;GO:0044446;	response to cold;transferase activity, transferring acyl groups other than amino-acyl groups;seed trichome initiation;nuclear outer membrane-endoplasmic reticulum membrane network;integral component of membrane;response to karrikin;endoplasmic reticulum;fatty acid biosynthetic process;response to light stimulus;organelle membrane;intracellular organelle part;
HORVU3Hr1G017330	BART1_0-p18376	DA1.B-CA.B	0.000146504	2.03731	4.10479	up-regulated	Bidirectional amino acid transporter 1	GO:0006835;GO:0006836;GO:0055085;GO:0015893;GO:0006812;GO:0022857;GO:0015718;GO:0016021;GO:0006865;	dicarboxylic acid transport;neurotransmitter transport;transmembrane transport;drug transport;cation transport;transmembrane transporter activity;monocarboxylic acid transport;integral component of membrane;amino acid transport;
HORVU3Hr1G070080	BART1_0-p22074	DA1.B-CA.B	3.40671e-06	2.03649	4.10247	up-regulated	Ubiquitin-like-specific protease 1D	GO:0006508;GO:0008234;	proteolysis;cysteine-type peptidase activity;
HORVU2Hr1G080770	BART1_0-p12821	DA1.B-CA.B	2.0937e-05	2.03505	4.09837	up-regulated	Serine/threonine protein kinase	GO:0032440;GO:0004672;GO:0006468;GO:0009505;GO:0046658;GO:0005524;GO:0005975;GO:0000186;GO:0009506;GO:0009737;GO:0004888;GO:0005515;GO:0005739;GO:0016021;GO:0055114;GO:0018212;GO:0030246;GO:0035556;GO:0016853;	2-alkenal reductase [NAD(P)] activity;protein kinase activity;protein phosphorylation;plant-type cell wall;anchored component of plasma membrane;ATP binding;carbohydrate metabolic process;activation of MAPKK activity;plasmodesma;response to abscisic acid;transmembrane signaling receptor activity;protein binding;mitochondrion;integral component of membrane;oxidation-reduction process;peptidyl-tyro…
HORVU1Hr1G054060	BART1_0-p03619	DA1.B-CA.B	0.000924358	2.03386	4.095	up-regulated	QWRF motif-containing protein 7	GO:0051225;GO:0005813;GO:0007098;GO:0005737;GO:0005880;	spindle assembly;centrosome;centrosome cycle;cytoplasm;nuclear microtubule;
HORVU1Hr1G042370	BART1_0-p02823	DA1.B-CA.B	1.486e-06	2.03335	4.09353	up-regulated	Cysteine-rich receptor-like protein kinase 42	GO:0005524;GO:0000186;GO:0009506;GO:0004888;GO:0016021;GO:0004672;GO:0018212;GO:0006468;GO:0004674;GO:0005886;GO:0035556;	ATP binding;activation of MAPKK activity;plasmodesma;transmembrane signaling receptor activity;integral component of membrane;protein kinase activity;peptidyl-tyrosine modification;protein phosphorylation;protein serine/threonine kinase activity;plasma membrane;intracellular signal transduction;
HORVU0Hr1G005870	BART1_0-p57901	DA1.B-CA.B	0.00109078	2.03104	4.08699	up-regulated	Cysteine-rich receptor-like protein kinase 8	GO:0005524;GO:0016021;GO:0004672;GO:0006468;	ATP binding;integral component of membrane;protein kinase activity;protein phosphorylation;
HORVU5Hr1G093040	BART1_0-p38831	DA1.B-CA.B	0.000651853	2.02967	4.08311	up-regulated	Kinase superfamily protein isoform 1	GO:0009790;GO:0090558;GO:0009791;GO:0060560;GO:0022622;GO:0006468;GO:0009734;GO:0005524;GO:0009926;GO:0048588;GO:0071695;GO:0048367;GO:0099402;GO:0005829;GO:2000012;GO:0048608;GO:0000904;GO:0080167;GO:0004672;GO:0048469;GO:0005886;GO:0009986;GO:0005634;GO:0009958;GO:0005515;GO:0005737;GO:0090627;	embryo development;plant epidermis development;post-embryonic development;developmental growth involved in morphogenesis;root system development;protein phosphorylation;auxin-activated signaling pathway;ATP binding;auxin polar transport;developmental cell growth;anatomical structure maturation;shoot system development;plant organ development;cytosol;regulation of auxin polar transport;reproductiv…
HORVU2Hr1G068450	BART1_0-p11941	DA1.B-CA.B	2.51526e-06	2.02814	4.07877	up-regulated	Proton-coupled amino acid transporter 1	GO:0005789;GO:0016788;GO:0015175;GO:0006629;GO:0016021;GO:0015173;GO:0015804;GO:0016298;GO:0015801;GO:0009624;GO:0003333;	endoplasmic reticulum membrane;hydrolase activity, acting on ester bonds;neutral amino acid transmembrane transporter activity;lipid metabolic process;integral component of membrane;aromatic amino acid transmembrane transporter activity;neutral amino acid transport;lipase activity;aromatic amino acid transport;response to nematode;amino acid transmembrane transport;
HORVU6Hr1G054240	BART1_0-p45175	DA1.B-CA.B	9.23571e-05	2.02781	4.07784	up-regulated	Proline iminopeptidase	GO:0005524;GO:0016746;GO:0005737;GO:0043231;GO:0006508;GO:0016021;GO:0004177;GO:0004672;GO:0009058;GO:0006468;	ATP binding;transferase activity, transferring acyl groups;cytoplasm;intracellular membrane-bounded organelle;proteolysis;integral component of membrane;aminopeptidase activity;protein kinase activity;biosynthetic process;protein phosphorylation;
HORVU7Hr1G062400	BART1_0-p52885	DA1.B-CA.B	9.89443e-07	2.02769	4.07752	up-regulated	0	GO:0003677;GO:0030170;GO:0004190;GO:0008483;GO:0006508;GO:0016021;GO:0006520;GO:0046983;GO:0009058;	DNA binding;pyridoxal phosphate binding;aspartic-type endopeptidase activity;transaminase activity;proteolysis;integral component of membrane;cellular amino acid metabolic process;protein dimerization activity;biosynthetic process;
HORVU2Hr1G011300	BART1_0-p07711	DA1.B-CA.B	0.000909884	2.02316	4.06472	up-regulated	LZ-NBS-LRR class RGA	GO:0005634;GO:0005524;GO:0004672;GO:0043531;GO:0030246;GO:0006468;GO:0009734;	nucleus;ATP binding;protein kinase activity;ADP binding;carbohydrate binding;protein phosphorylation;auxin-activated signaling pathway;
HORVU2Hr1G046420	BART1_0-p10492	DA1.B-CA.B	0.000803161	2.02201	4.0615	up-regulated	Protein DETOXIFICATION	GO:0042910;GO:0055085;GO:0015893;GO:0015297;GO:0016021;GO:0042908;GO:0005774;	xenobiotic transmembrane transporter activity;transmembrane transport;drug transport;antiporter activity;integral component of membrane;xenobiotic transport;vacuolar membrane;
HORVU5Hr1G124870	BART1_0-p41490	DA1.B-CA.B	3.60875e-06	2.02167	4.06054	up-regulated	Multidrug resistance protein	GO:0042910;GO:0055085;GO:0015893;GO:0010252;GO:0015297;GO:0005770;GO:0046620;GO:1902456;GO:0005886;GO:0005515;GO:0071244;GO:0016021;GO:0042908;GO:0010008;GO:0031348;GO:0010015;	xenobiotic transmembrane transporter activity;transmembrane transport;drug transport;auxin homeostasis;antiporter activity;late endosome;regulation of organ growth;regulation of stomatal opening;plasma membrane;protein binding;cellular response to carbon dioxide;integral component of membrane;xenobiotic transport;endosome membrane;negative regulation of defense response;root morphogenesis;
HORVU1Hr1G044680	BART1_0-p02964	DA1.B-CA.B	3.68346e-06	2.01938	4.05411	up-regulated	Protochlorophyllide reductase B, chloroplastic	GO:0015995;GO:0016746;GO:0019904;GO:0015074;GO:0009526;GO:0009723;GO:0003676;GO:0009507;GO:0046872;GO:0003959;GO:0055035;GO:0016021;GO:0015979;GO:0055114;GO:0016630;	chlorophyll biosynthetic process;transferase activity, transferring acyl groups;protein domain specific binding;DNA integration;plastid envelope;response to ethylene;nucleic acid binding;chloroplast;metal ion binding;NADPH dehydrogenase activity;plastid thylakoid membrane;integral component of membrane;photosynthesis;oxidation-reduction process;protochlorophyllide reductase activity;
HORVU3Hr1G092420	BART1_0-p23835	DA1.B-CA.B	1.6561e-05	2.01873	4.05227	up-regulated	Fiber protein Fb34	GO:0015031;GO:0016021;	protein transport;integral component of membrane;
HORVU7Hr1G094540	BART1_0-p55061	DA1.B-CA.B	0.000207061	2.01822	4.05085	up-regulated	BTB/POZ and MATH domain-containing protein 2	0	0
HORVU5Hr1G113880	BART1_0-p40588	DA1.B-CA.B	3.46042e-06	2.01574	4.04388	up-regulated	Photosystem I reaction center subunit IV A	GO:0019904;GO:0009941;GO:0015979;GO:0009538;GO:0009735;GO:0010287;GO:0009535;	protein domain specific binding;chloroplast envelope;photosynthesis;photosystem I reaction center;response to cytokinin;plastoglobule;chloroplast thylakoid membrane;
HORVU2Hr1G038570	BART1_0-p09936	DA1.B-CA.B	0.000242443	2.01506	4.04198	up-regulated	Putative reverse transcriptase	GO:0090502;GO:0003676;GO:0004523;GO:0003964;GO:0006278;	RNA phosphodiester bond hydrolysis, endonucleolytic;nucleic acid binding;RNA-DNA hybrid ribonuclease activity;RNA-directed DNA polymerase activity;RNA-dependent DNA biosynthetic process;
HORVU4Hr1G009520	BART1_0-p26768	DA1.B-CA.B	1.57116e-06	2.01387	4.03865	up-regulated	Tubulin alpha chain	GO:0007010;GO:0009651;GO:0090378;GO:0005200;GO:0005730;GO:0004674;GO:0006468;GO:0000278;GO:0005886;GO:0005874;GO:0007017;GO:0005525;GO:0005524;GO:0009506;GO:0005515;GO:0045298;GO:0005737;GO:0003924;GO:0005618;GO:0016021;GO:0071258;GO:0016740;	cytoskeleton organization;response to salt stress;seed trichome elongation;structural constituent of cytoskeleton;nucleolus;protein serine/threonine kinase activity;protein phosphorylation;mitotic cell cycle;plasma membrane;microtubule;microtubule-based process;GTP binding;ATP binding;plasmodesma;protein binding;tubulin complex;cytoplasm;GTPase activity;cell wall;integral component of membrane;ce…
HORVU5Hr1G079600	BART1_0-p37784	DA1.B-CA.B	0.000403578	2.01277	4.03556	up-regulated	Disease resistance protein RPM1	GO:0003723;GO:0043531;	RNA binding;ADP binding;
HORVU2Hr1G020010	BART1_0-p08438	DA1.B-CA.B	0.00027688	2.0107	4.02978	up-regulated	0	GO:0015035;GO:0009055;GO:0015031;GO:0005199;GO:0022900;GO:0005576;GO:0005525;GO:0003743;GO:0003924;GO:0005509;GO:0000160;GO:0015629;GO:0016310;GO:0030245;GO:0030247;GO:0016998;GO:0004072;GO:0006032;GO:0004252;GO:0005044;GO:0006355;GO:0009664;GO:0045454;GO:0008652;GO:0006413;GO:0006897;GO:0008810;GO:0005544;GO:0051015;GO:0004568;GO:0050661;GO:0006508;GO:0016021;GO:0031227;	protein disulfide oxidoreductase activity;electron transfer activity;protein transport;structural constituent of cell wall;electron transport chain;extracellular region;GTP binding;translation initiation factor activity;GTPase activity;calcium ion binding;phosphorelay signal transduction system;actin cytoskeleton;phosphorylation;cellulose catabolic process;polysaccharide binding;cell wall macromo…
HORVU2Hr1G014240	BART1_0-p08030	DA1.B-CA.B	6.85263e-05	2.01029	4.02863	up-regulated	Pinoresinol reductase	GO:0009806;GO:0010283;GO:0019706;GO:0016491;GO:0019707;GO:0016409;GO:0016021;GO:0009699;GO:0055114;GO:0047526;	lignan metabolic process;pinoresinol reductase activity;protein-cysteine S-palmitoyltransferase activity;oxidoreductase activity;protein-cysteine S-acyltransferase activity;palmitoyltransferase activity;integral component of membrane;phenylpropanoid biosynthetic process;oxidation-reduction process;2'-hydroxyisoflavone reductase activity;
HORVU3Hr1G065580	BART1_0-p21691	DA1.B-CA.B	0.00036343	2.00971	4.02701	up-regulated	0	GO:0003676;GO:0009508;GO:0008270;GO:0005515;GO:0009941;GO:0007623;GO:0098572;GO:0042644;GO:0009535;	nucleic acid binding;plastid chromosome;zinc ion binding;protein binding;chloroplast envelope;circadian rhythm;stromal side of plastid thylakoid membrane;chloroplast nucleoid;chloroplast thylakoid membrane;
HORVU4Hr1G009310	BART1_0-p26731	DA1.B-CA.B	0.000127678	2.00805	4.02238	up-regulated	Phosphatidylinositolphosphatidylcholine transfer protein sfh6	GO:0046872;GO:0005739;GO:0015031;GO:0016021;GO:0015914;GO:0008526;GO:0016787;	metal ion binding;mitochondrion;protein transport;integral component of membrane;phospholipid transport;phosphatidylinositol transfer activity;hydrolase activity;
HORVU4Hr1G056700	BART1_0-p29669	DA1.B-CA.B	2.60067e-06	2.00669	4.01859	up-regulated	3-phosphoshikimate 1-carboxyvinyltransferase	GO:0090502;GO:0003676;GO:0032559;GO:0008144;GO:0016021;GO:0043167;GO:0006388;GO:0016740;GO:0016787;GO:0003972;	RNA phosphodiester bond hydrolysis, endonucleolytic;nucleic acid binding;adenyl ribonucleotide binding;drug binding;integral component of membrane;ion binding;tRNA splicing, via endonucleolytic cleavage and ligation;transferase activity;hydrolase activity;RNA ligase (ATP) activity;
HORVU2Hr1G074280	BART1_0-p12356	DA1.B-CA.B	8.54498e-06	2.00045	4.00125	up-regulated	Putative plastid lipid-associated protein/fibrillin	GO:0016021;	integral component of membrane;
HORVU7Hr1G070640	BART1_0-p53375	DA1.B-CA.B	9.94486e-05	2.0002	4.00055	up-regulated	0	GO:0008270;GO:0140096;GO:0140097;GO:0008033;GO:0015074;GO:0006464;GO:0006278;GO:0003676;GO:0005524;GO:0016021;GO:0032774;GO:0016772;GO:0016310;GO:0140098;	zinc ion binding;catalytic activity, acting on a protein;catalytic activity, acting on DNA;tRNA processing;DNA integration;cellular protein modification process;RNA-dependent DNA biosynthetic process;nucleic acid binding;ATP binding;integral component of membrane;RNA biosynthetic process;transferase activity, transferring phosphorus-containing groups;phosphorylation;catalytic activity, acting on …
HORVU7Hr1G029250	BART1_0-p50563	DA1.B-CA.B	0.00732851	1.99804	3.99457	up-regulated	Sterile alpha motif/pointed domain containing protein	GO:0016021;GO:0016310;GO:0016301;	integral component of membrane;phosphorylation;kinase activity;
HORVU3Hr1G082440	BART1_0-p23024	DA1.B-CA.B	0.000404524	1.99774	3.99374	up-regulated	Putative peptide transporter	GO:0006857;GO:0055085;GO:0022857;GO:0016021;	oligopeptide transport;transmembrane transport;transmembrane transporter activity;integral component of membrane;
HORVU5Hr1G029570	BART1_0-p34266	DA1.B-CA.B	5.18682e-06	1.99687	3.99133	up-regulated	Outer envelope pore protein 37, chloroplastic	GO:0009555;GO:0004540;GO:0004386;GO:0009706;GO:0003723;GO:0050794;GO:0045892;GO:0016491;GO:0005509;GO:0071897;GO:0031355;GO:0016772;GO:0016893;GO:0031358;GO:0031359;GO:0060090;GO:0016776;GO:0008194;GO:0015288;GO:0034061;GO:0016758;GO:0090501;GO:0034220;GO:0006457;GO:0005886;GO:0005634;GO:0005515;GO:0023052;GO:0009654;GO:0043248;GO:0016070;GO:0003700;GO:0006812;GO:0140098;GO:0016875;GO:0140096;GO:…	pollen development;ribonuclease activity;helicase activity;chloroplast inner membrane;RNA binding;regulation of cellular process;negative regulation of transcription, DNA-templated;oxidoreductase activity;calcium ion binding;DNA biosynthetic process;integral component of plastid outer membrane;transferase activity, transferring phosphorus-containing groups;endonuclease activity, active with eithe…
HORVU0Hr1G003810	BART1_0-p57720	DA1.B-CA.B	0.00256512	1.9949	3.98588	up-regulated	STIP1 homology and U-box containing protein 1	GO:0004842;GO:0016874;GO:0016567;	ubiquitin-protein transferase activity;ligase activity;protein ubiquitination;
HORVU6Hr1G022360	BART1_0-p43329	DA1.B-CA.B	0.000154438	1.99239	3.97895	up-regulated	Putative light repressible receptor protein kinase	GO:0032440;GO:0004672;GO:0007178;GO:0005199;GO:0043531;GO:0006468;GO:0005576;GO:0004222;GO:0005886;GO:0005524;GO:0004867;GO:0004888;GO:0005509;GO:0006508;GO:0016021;GO:0010951;GO:0055114;GO:0018212;	2-alkenal reductase [NAD(P)] activity;protein kinase activity;transmembrane receptor protein serine/threonine kinase signaling pathway;structural constituent of cell wall;ADP binding;protein phosphorylation;extracellular region;metalloendopeptidase activity;plasma membrane;ATP binding;serine-type endopeptidase inhibitor activity;transmembrane signaling receptor activity;calcium ion binding;proteo…
HORVU4Hr1G043830	BART1_0-p28875	DA1.B-CA.B	7.7205e-05	1.99234	3.97883	up-regulated	0	GO:0005524;GO:0004672;GO:0006468;	ATP binding;protein kinase activity;protein phosphorylation;
HORVU5Hr1G106550	BART1_0-p39976	DA1.B-CA.B	0.000433588	1.98892	3.9694	up-regulated	Histone like	GO:0008144;GO:0016209;GO:0002161;GO:0006289;GO:0009432;GO:0042256;GO:0047429;GO:0044283;GO:0006438;GO:0035639;GO:0097367;GO:0016491;GO:0019001;GO:0006518;GO:0003924;GO:0019843;GO:0017148;GO:0090305;GO:0065008;GO:0008270;GO:0030261;GO:0045454;GO:0004352;GO:0000786;GO:0043039;GO:0006413;GO:0005840;GO:0006334;GO:0043953;GO:0006412;GO:0001123;GO:0005634;GO:0003899;GO:0003735;GO:0046872;GO:0050242;GO:…	drug binding;antioxidant activity;aminoacyl-tRNA editing activity;nucleotide-excision repair;SOS response;mature ribosome assembly;nucleoside-triphosphate diphosphatase activity;small molecule biosynthetic process;valyl-tRNA aminoacylation;purine ribonucleoside triphosphate binding;carbohydrate derivative binding;oxidoreductase activity;guanyl nucleotide binding;peptide metabolic process;GTPase a…
HORVU1Hr1G046320	BART1_0-p03086	DA1.B-CA.B	0.000193051	1.98653	3.96281	up-regulated	Chorion family 2 protein, expressed	GO:0009507;GO:0016539;GO:0016021;	chloroplast;intein-mediated protein splicing;integral component of membrane;
HORVU2Hr1G034040	BART1_0-p09578	DA1.B-CA.B	6.95212e-07	1.98475	3.95794	up-regulated	Aldose 1-epimerase Galactose mutarotase	GO:0019318;GO:0005975;GO:0044282;GO:0046365;GO:0048046;GO:0016021;GO:0005829;GO:1901575;GO:0004034;GO:0030246;GO:0016853;	hexose metabolic process;carbohydrate metabolic process;small molecule catabolic process;monosaccharide catabolic process;apoplast;integral component of membrane;cytosol;organic substance catabolic process;aldose 1-epimerase activity;carbohydrate binding;isomerase activity;
HORVU3Hr1G025430	BART1_0-p18986	DA1.B-CA.B	3.66508e-05	1.98317	3.95361	up-regulated	0	GO:0008270;GO:0016021;GO:0043531;	zinc ion binding;integral component of membrane;ADP binding;
HORVU4Hr1G060740	BART1_0-p29958	DA1.B-CA.B	1.06771e-07	1.98189	3.95011	up-regulated	LRR receptor-like serine/threonine-protein kinase FEI 1	GO:0005524;GO:0009826;GO:0005515;GO:0004714;GO:0048354;GO:0016021;GO:0030244;GO:0009664;GO:0018212;GO:0004674;GO:0006468;GO:0005886;	ATP binding;unidimensional cell growth;protein binding;transmembrane receptor protein tyrosine kinase activity;mucilage biosynthetic process involved in seed coat development;integral component of membrane;cellulose biosynthetic process;plant-type cell wall organization;peptidyl-tyrosine modification;protein serine/threonine kinase activity;protein phosphorylation;plasma membrane;
HORVU1Hr1G062130	BART1_0-p04151	DA1.B-CA.B	0.000576864	1.98022	3.94554	up-regulated	Concanavalin A-like lectin/glucanase domain-containing protein	GO:0005524;GO:0016021;GO:0004672;GO:0006468;	ATP binding;integral component of membrane;protein kinase activity;protein phosphorylation;
HORVU2Hr1G028940	BART1_0-p09165	DA1.B-CA.B	5.61154e-05	1.97865	3.94124	up-regulated	4-alpha-glucanotransferase	GO:0009507;GO:0005977;GO:0102500;GO:0009501;GO:0016021;GO:0005983;GO:0006006;GO:0004134;GO:0000025;GO:0016787;	chloroplast;glycogen metabolic process;beta-maltose 4-alpha-glucanotransferase activity;amyloplast;integral component of membrane;starch catabolic process;glucose metabolic process;4-alpha-glucanotransferase activity;maltose catabolic process;hydrolase activity;
HORVU2Hr1G114980	BART1_0-p15735	DA1.B-CA.B	0.000565828	1.97569	3.93317	up-regulated	Flavonol synthaseflavanone 3-hydroxylase	GO:0005634;GO:0051555;GO:0016491;GO:0046872;GO:0055114;GO:0045487;GO:0006334;	nucleus;flavonol biosynthetic process;oxidoreductase activity;metal ion binding;oxidation-reduction process;gibberellin catabolic process;nucleosome assembly;
HORVU1Hr1G073720	BART1_0-p05058	DA1.B-CA.B	1.46217e-06	1.9748	3.93073	up-regulated	Solute carrier family 35 member F1	GO:0003677;GO:0055085;GO:0022857;GO:0016021;GO:0046983;	DNA binding;transmembrane transport;transmembrane transporter activity;integral component of membrane;protein dimerization activity;
HORVU6Hr1G002980	BART1_0-p41832	DA1.B-CA.B	1.01091e-05	1.97453	3.92999	up-regulated	Bisdemethoxycurcumin synthase	GO:0016747;GO:0009058;GO:0006631;	transferase activity, transferring acyl groups other than amino-acyl groups;biosynthetic process;fatty acid metabolic process;
HORVU3Hr1G073050	BART1_0-p22291	DA1.B-CA.B	0.00148814	1.97346	3.92709	up-regulated	0	GO:0055086;GO:0045017;GO:0008234;GO:0008168;GO:0006796;GO:0009507;GO:0006508;GO:0016021;GO:0034654;GO:0016772;GO:0090407;GO:0072528;GO:0032259;	nucleobase-containing small molecule metabolic process;glycerolipid biosynthetic process;cysteine-type peptidase activity;methyltransferase activity;phosphate-containing compound metabolic process;chloroplast;proteolysis;integral component of membrane;nucleobase-containing compound biosynthetic process;transferase activity, transferring phosphorus-containing groups;organophosphate biosynthetic pr…
HORVU6Hr1G093470	BART1_0-p48054	DA1.B-CA.B	0.000250267	1.97184	3.92269	up-regulated	Disease resistance protein RGA2	GO:0003677;GO:0043531;	DNA binding;ADP binding;
HORVU7Hr1G115210	BART1_0-p56762	DA1.B-CA.B	1.43919e-05	1.97098	3.92035	up-regulated	Formamidopyrimidine-DNA glycosylase	GO:0008270;GO:0015035;GO:0006284;GO:0009055;GO:0016829;GO:0006289;GO:0045454;GO:0022900;GO:0003684;GO:0008534;GO:0031417;GO:0005634;GO:0006979;GO:0017196;GO:0016021;GO:0003906;GO:0016740;	zinc ion binding;protein disulfide oxidoreductase activity;base-excision repair;electron transfer activity;lyase activity;nucleotide-excision repair;cell redox homeostasis;electron transport chain;damaged DNA binding;oxidized purine nucleobase lesion DNA N-glycosylase activity;NatC complex;nucleus;response to oxidative stress;N-terminal peptidyl-methionine acetylation;integral component of membra…
HORVU1Hr1G022710	BART1_0-p01706	DA1.B-CA.B	1.63795e-06	1.96809	3.91249	up-regulated	GATA transcription factor 23	GO:0008270;GO:0016747;GO:0005198;GO:0006355;GO:0043565;GO:0006633;GO:0005524;GO:0005634;GO:0005507;GO:0005506;GO:0005739;GO:0016020;GO:0016021;GO:0097428;GO:0051536;GO:0016226;	zinc ion binding;transferase activity, transferring acyl groups other than amino-acyl groups;structural molecule activity;regulation of transcription, DNA-templated;sequence-specific DNA binding;fatty acid biosynthetic process;ATP binding;nucleus;copper ion binding;iron ion binding;mitochondrion;membrane;integral component of membrane;protein maturation by iron-sulfur cluster transfer;iron-sulfur…
HORVU6Hr1G022270	BART1_0-p43283	DA1.B-CA.B	0.00017153	1.96728	3.9103	up-regulated	Endoglucanase	GO:0016021;GO:0071555;GO:0005576;GO:0030245;GO:0008810;	integral component of membrane;cell wall organization;extracellular region;cellulose catabolic process;cellulase activity;
HORVU4Hr1G014900	BART1_0-p27137	DA1.B-CA.B	2.7074e-07	1.96713	3.90989	up-regulated	Protein AUXIN-REGULATED GENE INVOLVED IN ORGAN SIZE	GO:0046622;GO:0009269;GO:0005783;GO:0009741;GO:0042127;GO:0009733;GO:0005634;GO:0030307;GO:0009825;GO:0016021;GO:0071369;GO:0071368;GO:0016310;GO:0032502;GO:0016301;GO:0032501;	positive regulation of organ growth;response to desiccation;endoplasmic reticulum;response to brassinosteroid;regulation of cell population proliferation;response to auxin;nucleus;positive regulation of cell growth;multidimensional cell growth;integral component of membrane;cellular response to ethylene stimulus;cellular response to cytokinin stimulus;phosphorylation;developmental process;kinase …
HORVU2Hr1G086660	BART1_0-p13293	DA1.B-CA.B	0.000179539	1.96638	3.90786	up-regulated	NADH-ubiquinone oxidoreductase chain 1	GO:0008137;GO:0005886;GO:0030964;GO:0009507;GO:0048038;GO:1990204;GO:0005739;GO:0016021;GO:0055035;GO:0019684;GO:0055114;GO:0070469;GO:0019866;	NADH dehydrogenase (ubiquinone) activity;plasma membrane;NADH dehydrogenase complex;chloroplast;quinone binding;oxidoreductase complex;mitochondrion;integral component of membrane;plastid thylakoid membrane;photosynthesis, light reaction;oxidation-reduction process;respirasome;organelle inner membrane;
HORVU5Hr1G080990	BART1_0-p37915	DA1.B-CA.B	2.22674e-07	1.96538	3.90514	up-regulated	Ketopantoate hydroxymethyltransferase	GO:0005634;GO:0009507;GO:0003700;GO:0003824;GO:0046872;GO:0005739;GO:0016021;GO:0006355;GO:0043565;GO:0009736;GO:0032259;GO:0010124;	nucleus;chloroplast;DNA-binding transcription factor activity;catalytic activity;metal ion binding;mitochondrion;integral component of membrane;regulation of transcription, DNA-templated;sequence-specific DNA binding;cytokinin-activated signaling pathway;methylation;phenylacetate catabolic process;
HORVU6Hr1G091630	BART1_0-p47890	DA1.B-CA.B	7.92741e-07	1.96295	3.89859	up-regulated	Phenolic glucoside malonyltransferase 2	GO:0016747;GO:0016021;GO:0005794;	transferase activity, transferring acyl groups other than amino-acyl groups;integral component of membrane;Golgi apparatus;
HORVU7Hr1G121440	BART1_0-p57277	DA1.B-CA.B	0.00463706	1.96295	3.89857	up-regulated	Transport and Golgi organization 2	GO:0090502;GO:0071949;GO:0016829;GO:0006388;GO:0006397;GO:0000214;GO:0006435;GO:0000213;GO:0003676;GO:0005524;GO:0005548;GO:0005737;GO:0016021;GO:0004829;GO:0015914;GO:0016740;GO:0010069;	RNA phosphodiester bond hydrolysis, endonucleolytic;FAD binding;lyase activity;tRNA splicing, via endonucleolytic cleavage and ligation;mRNA processing;tRNA-intron endonuclease complex;threonyl-tRNA aminoacylation;tRNA-intron endonuclease activity;nucleic acid binding;ATP binding;phospholipid transporter activity;cytoplasm;integral component of membrane;threonine-tRNA ligase activity;phospholipid…
HORVU3Hr1G113820	BART1_0-p25624	DA1.B-CA.B	2.26691e-06	1.9627	3.8979	up-regulated	Bifunctional polymyxin resistance protein ArnA	GO:0000166;GO:0050662;GO:0003824;GO:0048046;GO:0009226;GO:0016021;GO:0005829;GO:0005783;GO:0055114;GO:0071555;	nucleotide binding;coenzyme binding;catalytic activity;apoplast;nucleotide-sugar biosynthetic process;integral component of membrane;cytosol;endoplasmic reticulum;oxidation-reduction process;cell wall organization;
HORVU2Hr1G124510	BART1_0-p16602	DA1.B-CA.B	9.54819e-05	1.96263	3.89771	up-regulated	Vacuolar iron transporter	GO:0005381;GO:0005384;GO:0006880;GO:0005623;GO:0071421;GO:0098588;GO:0016021;GO:0010039;GO:0071732;GO:0071369;GO:0071248;GO:0030026;GO:0098805;GO:0034755;	iron ion transmembrane transporter activity;manganese ion transmembrane transporter activity;intracellular sequestering of iron ion;cell;manganese ion transmembrane transport;bounding membrane of organelle;integral component of membrane;response to iron ion;cellular response to nitric oxide;cellular response to ethylene stimulus;cellular response to metal ion;cellular manganese ion homeostasis;wh…
HORVU3Hr1G079210	BART1_0-p22757	DA1.B-CA.B	3.38952e-05	1.96089	3.89302	up-regulated	EF-hand domain	GO:0005634;GO:0061630;GO:0008171;GO:0016758;GO:0032440;GO:0005737;GO:0005509;GO:0016021;GO:0055114;GO:0019722;GO:0016567;GO:0032259;	nucleus;ubiquitin protein ligase activity;O-methyltransferase activity;transferase activity, transferring hexosyl groups;2-alkenal reductase [NAD(P)] activity;cytoplasm;calcium ion binding;integral component of membrane;oxidation-reduction process;calcium-mediated signaling;protein ubiquitination;methylation;
HORVU7Hr1G048620	BART1_0-p52009	DA1.B-CA.B	1.26062e-05	1.96023	3.89124	up-regulated	Cdk-activating kinase assembly factor	GO:0005975;GO:0016021;GO:0016310;GO:0004553;GO:0016301;GO:0016874;	carbohydrate metabolic process;integral component of membrane;phosphorylation;hydrolase activity, hydrolyzing O-glycosyl compounds;kinase activity;ligase activity;
HORVU4Hr1G063690	BART1_0-p30133	DA1.B-CA.B	4.02264e-05	1.9597	3.8898	up-regulated	Thaumatin-like protein 1b	GO:0016021;GO:0006952;GO:0005576;	integral component of membrane;defense response;extracellular region;
HORVU0Hr1G033690	BART1_0-p59953	DA1.B-CA.B	0.00162962	1.95657	3.88139	up-regulated	DNA-directed RNA polymerase subunit alpha	GO:0003677;GO:0003899;GO:0003735;GO:0006351;GO:0046983;GO:0005840;GO:0009536;GO:0006412;	DNA binding;DNA-directed 5'-3' RNA polymerase activity;structural constituent of ribosome;transcription, DNA-templated;protein dimerization activity;ribosome;plastid;translation;
HORVU4Hr1G075990	BART1_0-p31030	DA1.B-CA.B	6.47276e-06	1.94999	3.86371	up-regulated	Mitochondrial adenine nucleotide transporter ADNT1	GO:0055085;GO:0022857;GO:0016021;	transmembrane transport;transmembrane transporter activity;integral component of membrane;
HORVU2Hr1G060880	BART1_0-p11406	DA1.B-CA.B	3.27767e-06	1.94685	3.85531	up-regulated	Mog1/PsbP, alpha/beta/alpha sandwich	GO:0009570;GO:0019904;GO:0006091;GO:0032440;GO:0009941;GO:0009654;GO:0004672;GO:0008266;GO:0006468;GO:0042742;GO:0009535;GO:0005524;GO:0031977;GO:0005509;GO:0048046;GO:0016021;GO:0015979;GO:0055114;GO:0019898;	chloroplast stroma;protein domain specific binding;generation of precursor metabolites and energy;2-alkenal reductase [NAD(P)] activity;chloroplast envelope;photosystem II oxygen evolving complex;protein kinase activity;poly(U) RNA binding;protein phosphorylation;defense response to bacterium;chloroplast thylakoid membrane;ATP binding;thylakoid lumen;calcium ion binding;apoplast;integral componen…
HORVU5Hr1G089780	BART1_0-p38595	DA1.B-CA.B	0.000112738	1.94412	3.84802	up-regulated	Mo-molybdopterin cofactor sulfurase	GO:0030170;GO:0003824;GO:0030151;GO:0016020;GO:0046656;GO:0046654;	pyridoxal phosphate binding;catalytic activity;molybdenum ion binding;membrane;folic acid biosynthetic process;tetrahydrofolate biosynthetic process;
HORVU7Hr1G034430	BART1_0-p51013	DA1.B-CA.B	6.06724e-05	1.94086	3.83934	up-regulated	Serine/threonine protein kinase	GO:0010087;GO:1905421;GO:0042277;GO:0006468;GO:0005524;GO:0051302;GO:0050832;GO:0048281;GO:0033612;GO:0090502;GO:0032440;GO:0004672;GO:0009664;GO:0004674;GO:0009944;GO:0042742;GO:0005886;GO:0009965;GO:0003676;GO:0004523;GO:0070370;GO:0001558;GO:0005739;GO:0016021;GO:0010148;GO:0055114;GO:0030155;GO:0010103;	phloem or xylem histogenesis;regulation of plant organ morphogenesis;peptide binding;protein phosphorylation;ATP binding;regulation of cell division;defense response to fungus;inflorescence morphogenesis;receptor serine/threonine kinase binding;RNA phosphodiester bond hydrolysis, endonucleolytic;2-alkenal reductase [NAD(P)] activity;protein kinase activity;plant-type cell wall organization;protei…
HORVU7Hr1G069420	BART1_0-p53314	DA1.B-CA.B	0.00142024	1.93922	3.83499	up-regulated	0	GO:0000793;GO:0007062;GO:0009506;GO:0000724;GO:0016021;GO:0043531;GO:0106068;GO:0044427;GO:0016787;	condensed chromosome;sister chromatid cohesion;plasmodesma;double-strand break repair via homologous recombination;integral component of membrane;ADP binding;SUMO ligase complex;chromosomal part;hydrolase activity;
HORVU3Hr1G013740	BART1_0-p18095	DA1.B-CA.B	3.56318e-07	1.93716	3.82952	up-regulated	N-glycosylase/DNA lyase	GO:0006284;GO:0005381;GO:0016829;GO:0004175;GO:1902600;GO:0006289;GO:0007004;GO:0004672;GO:0046961;GO:0006468;GO:0003684;GO:0008534;GO:0000221;GO:0005634;GO:0005524;GO:0043161;GO:0031518;GO:0005739;GO:0016021;GO:0003906;GO:0070003;GO:0019774;GO:0070987;GO:0034755;	base-excision repair;iron ion transmembrane transporter activity;lyase activity;endopeptidase activity;proton transmembrane transport;nucleotide-excision repair;telomere maintenance via telomerase;protein kinase activity;proton-transporting ATPase activity, rotational mechanism;protein phosphorylation;damaged DNA binding;oxidized purine nucleobase lesion DNA N-glycosylase activity;vacuolar proton…
HORVU3Hr1G098640	BART1_0-p24384	DA1.B-CA.B	9.36572e-05	1.93458	3.82266	up-regulated	0	GO:0016021;GO:0031146;GO:0019005;GO:0016310;GO:0016301;	integral component of membrane;SCF-dependent proteasomal ubiquitin-dependent protein catabolic process;SCF ubiquitin ligase complex;phosphorylation;kinase activity;
HORVU6Hr1G023040	BART1_0-p43357	DA1.B-CA.B	4.01973e-06	1.93457	3.82264	up-regulated	Ternary complex factor MIP1-like	GO:0016021;GO:0016740;	integral component of membrane;transferase activity;
HORVU5Hr1G072980	BART1_0-p37276	DA1.B-CA.B	0.00812189	1.92847	3.80653	up-regulated	Carboxypeptidase	GO:0019748;GO:0006508;GO:0004185;	secondary metabolic process;proteolysis;serine-type carboxypeptidase activity;
HORVU7Hr1G090560	BART1_0-p54761	DA1.B-CA.B	0.00174132	1.9258	3.79948	up-regulated	Cinnamyl alcohol dehydrogenase	GO:0008270;GO:0090379;GO:0009809;GO:0016491;GO:0051287;GO:0090378;GO:0048046;GO:0010468;GO:0055114;GO:0009735;GO:0042579;	zinc ion binding;secondary cell wall biogenesis involved in seed trichome differentiation;lignin biosynthetic process;oxidoreductase activity;NAD binding;seed trichome elongation;apoplast;regulation of gene expression;oxidation-reduction process;response to cytokinin;microbody;
HORVU4Hr1G061740	BART1_0-p30025	DA1.B-CA.B	0.0097407	1.92414	3.79509	up-regulated	Phospholipase A2-alpha	GO:0102567;GO:0102568;GO:0009555;GO:0005783;GO:0008289;GO:1903963;GO:0005576;GO:0006644;GO:0009416;GO:0004623;GO:0032309;GO:0010119;GO:0005509;GO:0016042;GO:0016021;	phospholipase A2 activity (consuming 1,2-dipalmitoylphosphatidylcholine);phospholipase A2 activity consuming 1,2-dioleoylphosphatidylethanolamine);pollen development;endoplasmic reticulum;lipid binding;arachidonate transport;extracellular region;phospholipid metabolic process;response to light stimulus;phospholipase A2 activity;icosanoid secretion;regulation of stomatal movement;calcium ion bindi…
HORVU4Hr1G015550	BART1_0-p27185	DA1.B-CA.B	2.2644e-06	1.91906	3.78176	up-regulated	Arylacetamide deacetylase	GO:0005634;GO:0003677;GO:0009860;GO:0016021;GO:0016787;	nucleus;DNA binding;pollen tube growth;integral component of membrane;hydrolase activity;
HORVU5Hr1G067230	BART1_0-p36846	DA1.B-CA.B	0.000768071	1.91872	3.78087	up-regulated	Auxin-induced protein 5NG4	GO:0055085;GO:0022857;GO:0016021;	transmembrane transport;transmembrane transporter activity;integral component of membrane;
HORVU2Hr1G067750	BART1_0-p11902	DA1.B-CA.B	0.00406942	1.91867	3.78075	up-regulated	Peptidylprolyl isomerase	GO:0061077;GO:0006970;GO:0009611;GO:0080025;GO:0046686;GO:0000413;GO:0009845;GO:0009735;GO:0003755;GO:0009408;GO:0070370;GO:0005737;GO:0043231;GO:0016021;GO:0033554;GO:0032266;GO:0071944;	chaperone-mediated protein folding;response to osmotic stress;response to wounding;phosphatidylinositol-3,5-bisphosphate binding;response to cadmium ion;protein peptidyl-prolyl isomerization;seed germination;response to cytokinin;peptidyl-prolyl cis-trans isomerase activity;response to heat;cellular heat acclimation;cytoplasm;intracellular membrane-bounded organelle;integral component of membrane…
HORVU5Hr1G096260	BART1_0-p39118	DA1.B-CA.B	0.00139068	1.91847	3.78023	up-regulated	UDP-glycosyltransferase	GO:0008194;GO:0005887;GO:0016758;GO:0055085;GO:0043231;	UDP-glycosyltransferase activity;integral component of plasma membrane;transferase activity, transferring hexosyl groups;transmembrane transport;intracellular membrane-bounded organelle;
HORVU2Hr1G070160	BART1_0-p12065	DA1.B-CA.B	0.000137848	1.91805	3.77911	up-regulated	heavy metal-associated isoprenylated plant protein 7	GO:0046916;GO:0003743;GO:0005975;GO:0046872;GO:0016021;GO:0030001;GO:0006413;GO:0004553;GO:0005886;	cellular transition metal ion homeostasis;translation initiation factor activity;carbohydrate metabolic process;metal ion binding;integral component of membrane;metal ion transport;translational initiation;hydrolase activity, hydrolyzing O-glycosyl compounds;plasma membrane;
HORVU2Hr1G011790	BART1_0-p07769	DA1.B-CA.B	0.000630152	1.91766	3.77811	up-regulated	Cytochrome	GO:0016705;GO:0005506;GO:0016021;GO:0055114;GO:0004497;GO:0020037;	oxidoreductase activity, acting on paired donors, with incorporation or reduction of molecular oxygen;iron ion binding;integral component of membrane;oxidation-reduction process;monooxygenase activity;heme binding;
HORVU7Hr1G043250	BART1_0-p51639	DA1.B-CA.B	1.35747e-05	1.9165	3.77507	up-regulated	Dof zinc finger protein 4	GO:0005634;GO:0003677;GO:0001067;GO:0003700;GO:0003998;GO:0016747;GO:0046872;GO:0016021;GO:0006355;GO:0010200;	nucleus;DNA binding;regulatory region nucleic acid binding;DNA-binding transcription factor activity;acylphosphatase activity;transferase activity, transferring acyl groups other than amino-acyl groups;metal ion binding;integral component of membrane;regulation of transcription, DNA-templated;response to chitin;
HORVU3Hr1G026500	BART1_0-p19046	DA1.B-CA.B	2.22113e-06	1.9153	3.77192	up-regulated	ORPHAN transcription factor	GO:0005634;GO:0008270;GO:0009640;GO:0006355;	nucleus;zinc ion binding;photomorphogenesis;regulation of transcription, DNA-templated;
HORVU5Hr1G093460	BART1_0-p38881	DA1.B-CA.B	0.000362185	1.91384	3.7681	up-regulated	VAN3-binding protein isoform B	GO:0010087;GO:0016021;GO:0010305;GO:0009734;	phloem or xylem histogenesis;integral component of membrane;leaf vascular tissue pattern formation;auxin-activated signaling pathway;
HORVU1Hr1G064870	BART1_0-p04349	DA1.B-CA.B	1.486e-06	1.91266	3.76502	up-regulated	Tubulin beta chain	GO:0016757;GO:0055085;GO:0007010;GO:0000904;GO:0009651;GO:0022857;GO:0090376;GO:0060560;GO:0005200;GO:0000278;GO:0005886;GO:0005874;GO:0007017;GO:0005525;GO:0009409;GO:0005737;GO:0003924;GO:0016021;GO:0016049;	transferase activity, transferring glycosyl groups;transmembrane transport;cytoskeleton organization;cell morphogenesis involved in differentiation;response to salt stress;transmembrane transporter activity;seed trichome differentiation;developmental growth involved in morphogenesis;structural constituent of cytoskeleton;mitotic cell cycle;plasma membrane;microtubule;microtubule-based process;GTP…
HORVU1Hr1G051300	BART1_0-p03419	DA1.B-CA.B	0.00173711	1.91246	3.76452	up-regulated	Abscisic acid 8'-hydroxylase	GO:0016705;GO:0005506;GO:0007275;GO:0016021;GO:0016132;GO:0055114;GO:0008168;GO:0004497;GO:0016125;GO:0010268;GO:0020037;GO:0032259;	oxidoreductase activity, acting on paired donors, with incorporation or reduction of molecular oxygen;iron ion binding;multicellular organism development;integral component of membrane;brassinosteroid biosynthetic process;oxidation-reduction process;methyltransferase activity;monooxygenase activity;sterol metabolic process;brassinosteroid homeostasis;heme binding;methylation;
HORVU2Hr1G046550	BART1_0-p10499	DA1.B-CA.B	0.0052582	1.91193	3.76313	up-regulated	0	GO:0045261;GO:0008061;GO:0006030;GO:0016021;GO:0005576;GO:0006754;GO:0046933;GO:0015985;	proton-transporting ATP synthase complex, catalytic core F(1);chitin binding;chitin metabolic process;integral component of membrane;extracellular region;ATP biosynthetic process;proton-transporting ATP synthase activity, rotational mechanism;energy coupled proton transport, down electrochemical gradient;
HORVU7Hr1G048170	BART1_0-p51984	DA1.B-CA.B	0.000153045	1.91006	3.75826	up-regulated	Crocetin glucosyltransferase, chloroplastic	GO:0009718;GO:0008194;GO:0016758;GO:0043231;GO:0043473;GO:0044444;	anthocyanin-containing compound biosynthetic process;UDP-glycosyltransferase activity;transferase activity, transferring hexosyl groups;intracellular membrane-bounded organelle;pigmentation;cytoplasmic part;
HORVU1Hr1G085160	BART1_0-p05949	DA1.B-CA.B	3.7856e-05	1.90409	3.74273	up-regulated	Bile acid:sodium symporter	GO:0009941;GO:0016021;GO:0098717;	chloroplast envelope;integral component of membrane;pantothenate import across plasma membrane;
HORVU7Hr1G054890	BART1_0-p52444	DA1.B-CA.B	0.00569797	1.90255	3.73873	up-regulated	0	GO:0016021;GO:0002151;GO:0031011;GO:0071339;	integral component of membrane;G-quadruplex RNA binding;Ino80 complex;MLL1 complex;
HORVU6Hr1G076130	BART1_0-p46685	DA1.B-CA.B	7.56538e-05	1.90187	3.73697	up-regulated	Coiled-coil domain-containing protein	0	0
HORVU3Hr1G035680	BART1_0-p19718	DA1.B-CA.B	0.00763597	1.9014	3.73576	up-regulated	Flowering-promoting factor	GO:0005525;GO:2000280;GO:0005634;GO:0005515;GO:0009909;GO:0072686;GO:0005737;GO:0045841;GO:0016874;GO:0009733;	GTP binding;regulation of root development;nucleus;protein binding;regulation of flower development;mitotic spindle;cytoplasm;negative regulation of mitotic metaphase/anaphase transition;ligase activity;response to auxin;
HORVU2Hr1G019820	BART1_0-p08419	DA1.B-CA.B	4.04179e-06	1.89956	3.73099	up-regulated	Photosystem I reaction center subunit N chloroplastic	GO:0043967;GO:0006281;GO:0019904;GO:0046914;GO:0043968;GO:0035267;GO:0009522;GO:0042255;GO:0003676;GO:0006338;GO:0045892;GO:0016491;GO:0016021;GO:0015979;GO:0055114;GO:0098807;	histone H4 acetylation;DNA repair;protein domain specific binding;transition metal ion binding;histone H2A acetylation;NuA4 histone acetyltransferase complex;photosystem I;ribosome assembly;nucleic acid binding;chromatin remodeling;negative regulation of transcription, DNA-templated;oxidoreductase activity;integral component of membrane;photosynthesis;oxidation-reduction process;chloroplast thyla…
HORVU1Hr1G038440	BART1_0-p02604	DA1.B-CA.B	1.73629e-05	1.89841	3.72803	up-regulated	Reverse transcriptase (Fragment)	GO:0090305;GO:0008270;GO:0055085;GO:0008483;GO:0004386;GO:0008234;GO:0004553;GO:0005634;GO:0005975;GO:0003677;GO:0016070;GO:0003723;GO:0006508;GO:0016021;GO:0010467;GO:0033897;	nucleic acid phosphodiester bond hydrolysis;zinc ion binding;transmembrane transport;transaminase activity;helicase activity;cysteine-type peptidase activity;hydrolase activity, hydrolyzing O-glycosyl compounds;nucleus;carbohydrate metabolic process;DNA binding;RNA metabolic process;RNA binding;proteolysis;integral component of membrane;gene expression;ribonuclease T2 activity;
HORVU3Hr1G054780	BART1_0-p20940	DA1.B-CA.B	0.000288842	1.89724	3.72499	up-regulated	Alpha/beta-Hydrolases superfamily protein	GO:0006629;GO:0016021;GO:0016787;	lipid metabolic process;integral component of membrane;hydrolase activity;
HORVU4Hr1G032440	BART1_0-p28275	DA1.B-CA.B	0.00797804	1.89669	3.72357	up-regulated	Transcription factor	GO:0005634;GO:0032440;GO:0016021;GO:0000977;GO:0006464;GO:0000987;GO:0009555;GO:0046983;GO:0055114;GO:0008134;GO:0045944;GO:0000981;	nucleus;2-alkenal reductase [NAD(P)] activity;integral component of membrane;RNA polymerase II regulatory region sequence-specific DNA binding;cellular protein modification process;proximal promoter sequence-specific DNA binding;pollen development;protein dimerization activity;oxidation-reduction process;transcription factor binding;positive regulation of transcription by RNA polymerase II;DNA-bi…
HORVU2Hr1G094170	BART1_0-p13947	DA1.B-CA.B	1.58043e-05	1.89589	3.72152	up-regulated	0	GO:0005524;GO:0055085;GO:0005737;GO:0005506;GO:0016491;GO:0004827;GO:0016020;GO:0008610;GO:0055114;GO:0006433;	ATP binding;transmembrane transport;cytoplasm;iron ion binding;oxidoreductase activity;proline-tRNA ligase activity;membrane;lipid biosynthetic process;oxidation-reduction process;prolyl-tRNA aminoacylation;
HORVU2Hr1G020030	BART1_0-p08440	DA1.B-CA.B	9.80712e-05	1.89498	3.71917	up-regulated	0	GO:0003723;GO:0048268;GO:0005509;GO:0016021;GO:0030276;GO:0030136;GO:0005545;GO:0042578;GO:0046856;	RNA binding;clathrin coat assembly;calcium ion binding;integral component of membrane;clathrin binding;clathrin-coated vesicle;1-phosphatidylinositol binding;phosphoric ester hydrolase activity;phosphatidylinositol dephosphorylation;
HORVU6Hr1G002980	BART1_0-p41845	DA1.B-CA.B	5.63346e-06	1.89444	3.71779	up-regulated	5-pentadecatrienyl resorcinol O-methyltransferase	GO:0008171;GO:0042802;GO:0102303;GO:1901362;GO:0046983;GO:0008757;GO:0009821;GO:0102719;GO:0018130;GO:0046289;GO:0016021;GO:0005829;GO:0019438;GO:0052315;GO:0032259;GO:0102670;	O-methyltransferase activity;identical protein binding;resveratrol 3,5-O-dimethyltransferase activity;organic cyclic compound biosynthetic process;protein dimerization activity;S-adenosylmethionine-dependent methyltransferase activity;alkaloid biosynthetic process;S-adenosyl-L-methionine:eugenol-O-methyltransferase activity;heterocycle biosynthetic process;isoflavonoid phytoalexin metabolic proce…
HORVU4Hr1G008680	BART1_0-p26685	DA1.B-CA.B	0.000122769	1.89244	3.71262	up-regulated	0	GO:0016705;GO:0005506;GO:0009941;GO:0016021;GO:0055114;GO:0008168;GO:0016123;GO:0004497;GO:0020037;GO:0032259;	oxidoreductase activity, acting on paired donors, with incorporation or reduction of molecular oxygen;iron ion binding;chloroplast envelope;integral component of membrane;oxidation-reduction process;methyltransferase activity;xanthophyll biosynthetic process;monooxygenase activity;heme binding;methylation;
HORVU1Hr1G051450	BART1_0-p03430	DA1.B-CA.B	0.00197745	1.88934	3.70465	up-regulated	High affinity plasma membrane urea transporter	GO:0071918;GO:0016021;GO:0015293;GO:0005886;GO:0015204;GO:0006995;	urea transmembrane transport;integral component of membrane;symporter activity;plasma membrane;urea transmembrane transporter activity;cellular response to nitrogen starvation;
HORVU2Hr1G035680	BART1_0-p09704	DA1.B-CA.B	0.00785104	1.88932	3.70459	up-regulated	GDSL esterase/lipase	GO:0006629;GO:0016787;	lipid metabolic process;hydrolase activity;
HORVU1Hr1G043900	BART1_0-p02924	DA1.B-CA.B	0.00227809	1.88834	3.7021	up-regulated	Chloroplast inner envelope protein (Fragment)	GO:0016757;GO:0005783;GO:0045037;GO:0006457;GO:0009658;GO:0009526;GO:0004222;GO:0020037;GO:0042744;GO:0004601;GO:0006979;GO:0009507;GO:0005515;GO:0046872;GO:0016020;GO:0006508;GO:0098869;GO:0016021;GO:0032991;GO:0055114;	transferase activity, transferring glycosyl groups;endoplasmic reticulum;protein import into chloroplast stroma;protein folding;chloroplast organization;plastid envelope;metalloendopeptidase activity;heme binding;hydrogen peroxide catabolic process;peroxidase activity;response to oxidative stress;chloroplast;protein binding;metal ion binding;membrane;proteolysis;cellular oxidant detoxification;in…
HORVU2Hr1G098040	BART1_0-p14296	DA1.B-CA.B	0.00221311	1.88791	3.701	up-regulated	Tyrosine-protein kinase	GO:0005524;GO:0016021;GO:0004672;GO:0006468;	ATP binding;integral component of membrane;protein kinase activity;protein phosphorylation;
HORVU2Hr1G126730	BART1_0-p16795	DA1.B-CA.B	7.87837e-07	1.88763	3.70027	up-regulated	Phosphatidylserine decarboxylase	GO:0009507;GO:0009506;GO:0004609;GO:0016021;GO:0005829;	chloroplast;plasmodesma;phosphatidylserine decarboxylase activity;integral component of membrane;cytosol;
HORVU6Hr1G011910	BART1_0-p42525	DA1.B-CA.B	0.000189538	1.88711	3.69893	up-regulated	rRNA adenine N(6)-methyltransferase	GO:0003677;GO:0005634;GO:0016559;GO:0005779;GO:0003723;GO:0031167;GO:0000179;	DNA binding;nucleus;peroxisome fission;integral component of peroxisomal membrane;RNA binding;rRNA methylation;rRNA (adenine-N6,N6-)-dimethyltransferase activity;
HORVU4Hr1G090370	BART1_0-p32089	DA1.B-CA.B	2.52461e-05	1.88681	3.69817	up-regulated	Putative ADP-ribosylation factor GTPase-activating protein AGD11	GO:0006869;GO:0046872;GO:0061817;GO:0005096;GO:0016021;GO:0004609;GO:0008289;GO:0043547;	lipid transport;metal ion binding;endoplasmic reticulum-plasma membrane tethering;GTPase activator activity;integral component of membrane;phosphatidylserine decarboxylase activity;lipid binding;positive regulation of GTPase activity;
HORVU7Hr1G095840	BART1_0-p55172	DA1.B-CA.B	0.000136438	1.88252	3.68719	up-regulated	Two-component response regulator ARR1	GO:0005634;GO:0003677;GO:0006281;GO:0090305;GO:0003700;GO:0000160;GO:0004518;GO:0016021;GO:0006355;	nucleus;DNA binding;DNA repair;nucleic acid phosphodiester bond hydrolysis;DNA-binding transcription factor activity;phosphorelay signal transduction system;nuclease activity;integral component of membrane;regulation of transcription, DNA-templated;
HORVU2Hr1G075850	BART1_0-p12455	DA1.B-CA.B	4.89608e-05	1.87867	3.67737	up-regulated	0	GO:0010385;GO:0007154;GO:0006260;GO:0000977;GO:0006486;GO:0008168;GO:0045944;GO:0005524;GO:0009506;GO:0045892;GO:0018393;GO:0008080;GO:0080188;GO:0006310;GO:0008378;GO:0003682;GO:0043138;GO:0006950;GO:0005634;GO:0044030;GO:0003714;GO:0046872;GO:0042393;GO:0051276;GO:0016020;GO:0023052;GO:0051716;	double-stranded methylated DNA binding;cell communication;DNA replication;RNA polymerase II regulatory region sequence-specific DNA binding;protein glycosylation;methyltransferase activity;positive regulation of transcription by RNA polymerase II;ATP binding;plasmodesma;negative regulation of transcription, DNA-templated;internal peptidyl-lysine acetylation;N-acetyltransferase activity;RNA-direct…
HORVU1Hr1G052530	BART1_0-p03511	DA1.B-CA.B	0.000195127	1.87854	3.67704	up-regulated	Major facilitator superfamily	GO:0005887;GO:0055085;GO:0022857;GO:0009793;GO:0006508;GO:0004252;	integral component of plasma membrane;transmembrane transport;transmembrane transporter activity;embryo development ending in seed dormancy;proteolysis;serine-type endopeptidase activity;
HORVU2Hr1G038770	BART1_0-p09943	DA1.B-CA.B	1.93569e-05	1.87779	3.67511	up-regulated	Chaperonin-like RbcX protein 2, chloroplastic	GO:0009570;GO:0005524;GO:0044183;GO:0017040;GO:0061077;GO:0016021;GO:0004672;GO:0030246;GO:0006468;GO:0102121;GO:0046514;	chloroplast stroma;ATP binding;protein folding chaperone;N-acylsphingosine amidohydrolase activity;chaperone-mediated protein folding;integral component of membrane;protein kinase activity;carbohydrate binding;protein phosphorylation;ceramidase activity;ceramide catabolic process;
HORVU6Hr1G037700	BART1_0-p44283	DA1.B-CA.B	0.00863791	1.87758	3.67459	up-regulated	Crocetin glucosyltransferase, chloroplastic	GO:0008194;GO:0016758;GO:0043231;GO:0044444;	UDP-glycosyltransferase activity;transferase activity, transferring hexosyl groups;intracellular membrane-bounded organelle;cytoplasmic part;
HORVU7Hr1G030380	BART1_0-p50664	DA1.B-CA.B	0.000153832	1.87581	3.67007	up-regulated	Flavonol reductase/cinnamoyl-CoA reductase	GO:0003676;GO:0016229;GO:0050662;GO:0016616;GO:0016021;GO:0055114;GO:0006694;GO:0016621;	nucleic acid binding;steroid dehydrogenase activity;coenzyme binding;oxidoreductase activity, acting on the CH-OH group of donors, NAD or NADP as acceptor;integral component of membrane;oxidation-reduction process;steroid biosynthetic process;cinnamoyl-CoA reductase activity;
HORVU0Hr1G027620	BART1_0-p59509	DA1.B-CA.B	0.00367867	1.8755	3.66928	up-regulated	RuBisCO large subunit (Fragment)	GO:0000287;GO:0016984;GO:0009536;	magnesium ion binding;ribulose-bisphosphate carboxylase activity;plastid;
HORVU7Hr1G026030	BART1_0-p50300	DA1.B-CA.B	0.000246582	1.87475	3.66737	up-regulated	Protein disulfide isomerase (Prolyl 4-hydroxylase beta subunit)	GO:0004579;GO:0005623;GO:0140096;GO:0043233;GO:0016021;GO:0045454;GO:0006457;GO:0034976;GO:0016853;GO:0043227;	dolichyl-diphosphooligosaccharide-protein glycotransferase activity;cell;catalytic activity, acting on a protein;organelle lumen;integral component of membrane;cell redox homeostasis;protein folding;response to endoplasmic reticulum stress;isomerase activity;membrane-bounded organelle;
HORVU4Hr1G062830	BART1_0-p30083	DA1.B-CA.B	0.0032165	1.87403	3.66555	up-regulated	FAD-binding domain-containing protein	GO:0071949;GO:0016491;GO:0005618;GO:0055114;GO:0005576;	FAD binding;oxidoreductase activity;cell wall;oxidation-reduction process;extracellular region;
HORVU0Hr1G003270	BART1_0-p57683	DA1.B-CA.B	3.32878e-06	1.87208	3.66059	up-regulated	Oxygen-evolving enhancer protein like	GO:0102229;GO:0009654;GO:0009532;GO:0022900;GO:0006413;GO:0003743;GO:0009507;GO:0005515;GO:0031977;GO:0000272;GO:0045156;GO:0016161;GO:0005509;GO:0048046;GO:0055035;GO:0016021;GO:0005829;GO:0015979;GO:0019898;	amylopectin maltohydrolase activity;photosystem II oxygen evolving complex;plastid stroma;electron transport chain;translational initiation;translation initiation factor activity;chloroplast;protein binding;thylakoid lumen;polysaccharide catabolic process;electron transporter, transferring electrons within the cyclic electron transport pathway of photosynthesis activity;beta-amylase activity;calc…
HORVU5Hr1G086560	BART1_0-p38312	DA1.B-CA.B	0.000346536	1.86822	3.65081	up-regulated	GDP-fucose protein O-fucosyltransferase	GO:0016757;GO:0005802;GO:0005768;GO:0016021;GO:0030246;GO:0006004;	transferase activity, transferring glycosyl groups;trans-Golgi network;endosome;integral component of membrane;carbohydrate binding;fucose metabolic process;
HORVU5Hr1G123920	BART1_0-p41409	DA1.B-CA.B	1.04705e-05	1.86266	3.63677	up-regulated	Xyloglucan endotransglucosylase/hydrolase	GO:0048046;GO:0005618;GO:0016021;GO:0071555;GO:0016762;GO:0004553;GO:0010411;GO:0042546;	apoplast;cell wall;integral component of membrane;cell wall organization;xyloglucan:xyloglucosyl transferase activity;hydrolase activity, hydrolyzing O-glycosyl compounds;xyloglucan metabolic process;cell wall biogenesis;
HORVU6Hr1G079620	BART1_0-p46938	DA1.B-CA.B	0.00878842	1.86005	3.63021	up-regulated	Glycoside hydrolase	GO:0005525;GO:0005975;GO:0005509;GO:0004553;GO:0004673;GO:0046658;GO:0018106;	GTP binding;carbohydrate metabolic process;calcium ion binding;hydrolase activity, hydrolyzing O-glycosyl compounds;protein histidine kinase activity;anchored component of plasma membrane;peptidyl-histidine phosphorylation;
HORVU3Hr1G001020	BART1_0-p16992	DA1.B-CA.B	0.000670091	1.8598	3.62956	up-regulated	Wall-associated receptor kinase 3	GO:0005524;GO:0005509;GO:0016021;GO:0004672;GO:0006468;GO:0030247;	ATP binding;calcium ion binding;integral component of membrane;protein kinase activity;protein phosphorylation;polysaccharide binding;
HORVU5Hr1G082990	BART1_0-p38053	DA1.B-CA.B	4.88062e-07	1.85944	3.62866	up-regulated	DNA-(Apurinic or apyrimidinic site) lyase 2	GO:0005634;GO:0006281;GO:0090305;GO:0003677;GO:0008270;GO:0006629;GO:0004518;GO:0016829;GO:0003906;GO:0008081;GO:0004620;	nucleus;DNA repair;nucleic acid phosphodiester bond hydrolysis;DNA binding;zinc ion binding;lipid metabolic process;nuclease activity;lyase activity;DNA-(apurinic or apyrimidinic site) endonuclease activity;phosphoric diester hydrolase activity;phospholipase activity;
HORVU5Hr1G109440	BART1_0-p40221	DA1.B-CA.B	0.00116387	1.85922	3.62811	up-regulated	Glyoxalase I (Fragment)	GO:0051213;GO:0046872;GO:0016021;GO:0055114;GO:0004462;	dioxygenase activity;metal ion binding;integral component of membrane;oxidation-reduction process;lactoylglutathione lyase activity;
HORVU2Hr1G086810	BART1_0-p13320	DA1.B-CA.B	0.00656587	1.85861	3.62657	up-regulated	Ensconsin like	GO:0042538;GO:0007020;GO:0000922;GO:0008236;GO:0043015;GO:0005783;GO:0005874;GO:0005516;GO:0005802;GO:0043182;GO:0005768;GO:0016192;GO:0005815;GO:0006508;GO:0016021;GO:0016310;GO:0016301;	hyperosmotic salinity response;microtubule nucleation;spindle pole;serine-type peptidase activity;gamma-tubulin binding;endoplasmic reticulum;microtubule;calmodulin binding;trans-Golgi network;vacuolar sequestering of sodium ion;endosome;vesicle-mediated transport;microtubule organizing center;proteolysis;integral component of membrane;phosphorylation;kinase activity;
HORVU7Hr1G096680	BART1_0-p55252	DA1.B-CA.B	7.42796e-06	1.85732	3.62334	up-regulated	L-arabinokinase	GO:0004175;GO:0046983;GO:0006012;GO:0009702;GO:0005534;GO:0004335;GO:0005524;GO:0005634;GO:0003677;GO:0009506;GO:0044262;GO:0005737;GO:0019773;GO:0016021;GO:0005829;GO:0070003;GO:0016310;GO:0016773;GO:0051603;GO:0016301;	endopeptidase activity;protein dimerization activity;galactose metabolic process;L-arabinokinase activity;galactose binding;galactokinase activity;ATP binding;nucleus;DNA binding;plasmodesma;cellular carbohydrate metabolic process;cytoplasm;proteasome core complex, alpha-subunit complex;integral component of membrane;cytosol;threonine-type peptidase activity;phosphorylation;phosphotransferase act…
HORVU5Hr1G116310	BART1_0-p40782	DA1.B-CA.B	3.94797e-07	1.85613	3.62036	up-regulated	Zinc finger, GATA-type	GO:0005634;GO:0008270;GO:0016021;GO:0006355;GO:0043565;GO:0016740;	nucleus;zinc ion binding;integral component of membrane;regulation of transcription, DNA-templated;sequence-specific DNA binding;transferase activity;
HORVU2Hr1G084170	BART1_0-p13087	DA1.B-CA.B	2.04601e-06	1.85563	3.6191	up-regulated	Putative Sugar transporter	GO:0055085;GO:0022857;GO:0032440;GO:0004252;GO:0008643;GO:0006355;GO:0006413;GO:0042545;GO:0003743;GO:0045490;GO:0045330;GO:0006508;GO:0016021;GO:0070897;GO:0055114;GO:0017025;GO:0030599;	transmembrane transport;transmembrane transporter activity;2-alkenal reductase [NAD(P)] activity;serine-type endopeptidase activity;carbohydrate transport;regulation of transcription, DNA-templated;translational initiation;cell wall modification;translation initiation factor activity;pectin catabolic process;aspartyl esterase activity;proteolysis;integral component of membrane;transcription prein…
HORVU6Hr1G068660	BART1_0-p46169	DA1.B-CA.B	8.12434e-05	1.85548	3.61872	up-regulated	Rop guanine nucleotide exchange factor like	GO:0003723;GO:0016491;GO:0016021;GO:0055114;GO:0005089;GO:0016310;GO:0016301;GO:0005886;GO:0080092;	RNA binding;oxidoreductase activity;integral component of membrane;oxidation-reduction process;Rho guanyl-nucleotide exchange factor activity;phosphorylation;kinase activity;plasma membrane;regulation of pollen tube growth;
HORVU1Hr1G035720	BART1_0-p02444	DA1.B-CA.B	0.00205402	1.85489	3.61724	up-regulated	Ribulose bisphosphate carboxylase small chain	GO:0016051;GO:0009853;GO:0015979;GO:0055114;GO:0015977;GO:0004497;GO:0016984;GO:0009536;	carbohydrate biosynthetic process;photorespiration;photosynthesis;oxidation-reduction process;carbon fixation;monooxygenase activity;ribulose-bisphosphate carboxylase activity;plastid;
HORVU1Hr1G025890	BART1_0-p01885	DA1.B-CA.B	0.000581281	1.85394	3.61486	up-regulated	Boron transporter 4	GO:0015698;GO:0043229;GO:0008661;GO:0005452;GO:0080139;GO:0098660;GO:0043227;GO:0006855;GO:0098656;GO:0048268;GO:0016114;GO:0090502;GO:0015301;GO:0016757;GO:0016758;GO:0044444;GO:0080029;GO:0005545;GO:0003676;GO:0004523;GO:0051453;GO:0016021;GO:0030276;GO:0031226;GO:0030136;	inorganic anion transport;intracellular organelle;1-deoxy-D-xylulose-5-phosphate synthase activity;inorganic anion exchanger activity;borate efflux transmembrane transporter activity;inorganic ion transmembrane transport;membrane-bounded organelle;drug transmembrane transport;anion transmembrane transport;clathrin coat assembly;terpenoid biosynthetic process;RNA phosphodiester bond hydrolysis, en…
HORVU1Hr1G092440	BART1_0-p06482	DA1.B-CA.B	2.73033e-06	1.8531	3.61277	up-regulated	p-loop containing nucleoside triphosphate hydrolase superfamily protein	GO:0005524;GO:0051013;GO:0008568;	ATP binding;microtubule severing;microtubule-severing ATPase activity;
HORVU7Hr1G071760	BART1_0-p53442	DA1.B-CA.B	5.05642e-06	1.85161	3.60903	up-regulated	Transaldolase	GO:0009570;GO:0005975;GO:0004801;GO:0008270;GO:0006098;GO:0003824;GO:0009941;GO:1901576;GO:0043531;GO:0004575;GO:0044249;	chloroplast stroma;carbohydrate metabolic process;sedoheptulose-7-phosphate:D-glyceraldehyde-3-phosphate glyceronetransferase activity;zinc ion binding;pentose-phosphate shunt;catalytic activity;chloroplast envelope;organic substance biosynthetic process;ADP binding;sucrose alpha-glucosidase activity;cellular biosynthetic process;
HORVU3Hr1G082110	BART1_0-p22990	DA1.B-CA.B	0.00136297	1.85115	3.60788	up-regulated	Putative cellular retinaldehyde binding/alpha-tocopherol transport, GOLD domain, CRAL/TRIO	GO:0055085;GO:0022857;GO:0016021;	transmembrane transport;transmembrane transporter activity;integral component of membrane;
HORVU2Hr1G072180	BART1_0-p12209	DA1.B-CA.B	3.09585e-05	1.84899	3.60249	up-regulated	Prephenate dehydratase	GO:0009570;GO:0004106;GO:0006558;GO:0009095;GO:1902223;GO:0016628;GO:0016021;GO:0055114;GO:0047769;GO:0004664;	chloroplast stroma;chorismate mutase activity;L-phenylalanine metabolic process;aromatic amino acid family biosynthetic process, prephenate pathway;erythrose 4-phosphate/phosphoenolpyruvate family amino acid biosynthetic process;oxidoreductase activity, acting on the CH-CH group of donors, NAD or NADP as acceptor;integral component of membrane;oxidation-reduction process;arogenate dehydratase act…
HORVU2Hr1G097350	BART1_0-p14210	DA1.B-CA.B	8.64872e-05	1.84784	3.5996	up-regulated	Acyl-acyl carrier protein like	GO:0009507;GO:0006629;GO:0016297;	chloroplast;lipid metabolic process;acyl-[acyl-carrier-protein] hydrolase activity;
HORVU4Hr1G012660	BART1_0-p26989	DA1.B-CA.B	0.000143978	1.84765	3.59913	up-regulated	4-coumarate--CoA ligase-like protein 7	GO:0090502;GO:0003676;GO:0005777;GO:0004523;GO:0005524;GO:0009695;GO:0016021;GO:0004321;GO:0016874;	RNA phosphodiester bond hydrolysis, endonucleolytic;nucleic acid binding;peroxisome;RNA-DNA hybrid ribonuclease activity;ATP binding;jasmonic acid biosynthetic process;integral component of membrane;fatty-acyl-CoA synthase activity;ligase activity;
HORVU7Hr1G119340	BART1_0-p57066	DA1.B-CA.B	0.00527358	1.8465	3.59626	up-regulated	0	GO:0009506;GO:0016020;GO:0005576;GO:0019953;GO:0009505;	plasmodesma;membrane;extracellular region;sexual reproduction;plant-type cell wall;
HORVU3Hr1G014330	BART1_0-p18155	DA1.B-CA.B	0.00795648	1.84601	3.59505	up-regulated	U-box domain-containing protein 33	GO:0016788;GO:0008360;GO:0008144;GO:0006282;GO:0006260;GO:1901265;GO:0006486;GO:0036094;GO:0000413;GO:0051301;GO:0000287;GO:0003743;GO:0003964;GO:0097367;GO:0016491;GO:0070300;GO:1990904;GO:0090502;GO:0016757;GO:0006351;GO:0009561;GO:0051260;GO:0043232;GO:0006278;GO:0044444;GO:0006413;GO:0005634;GO:0003677;GO:0005516;GO:0003755;GO:0003899;GO:0140326;GO:0016021;GO:0015914;GO:0016881;GO:0055114;	hydrolase activity, acting on ester bonds;regulation of cell shape;drug binding;regulation of DNA repair;DNA replication;nucleoside phosphate binding;protein glycosylation;small molecule binding;protein peptidyl-prolyl isomerization;cell division;magnesium ion binding;translation initiation factor activity;RNA-directed DNA polymerase activity;carbohydrate derivative binding;oxidoreductase activit…
HORVU4Hr1G015250	BART1_0-p27160	DA1.B-CA.B	9.6163e-06	1.8454	3.59352	up-regulated	Octamer-binding transcription factor	GO:0003677;GO:0005634;GO:0043086;GO:0046872;GO:0009055;GO:0016021;GO:0022900;GO:0046910;GO:0020037;	DNA binding;nucleus;negative regulation of catalytic activity;metal ion binding;electron transfer activity;integral component of membrane;electron transport chain;pectinesterase inhibitor activity;heme binding;
HORVU5Hr1G055410	BART1_0-p35981	DA1.B-CA.B	0.0018682	1.84386	3.58969	up-regulated	Plant cysteine oxidase 5	GO:0016702;GO:0006629;GO:0016021;GO:0055114;GO:0008970;	oxidoreductase activity, acting on single donors with incorporation of molecular oxygen, incorporation of two atoms of oxygen;lipid metabolic process;integral component of membrane;oxidation-reduction process;phospholipase A1 activity;
HORVU4Hr1G007120	BART1_0-p26562	DA1.B-CA.B	0.00210475	1.84315	3.58793	up-regulated	Myosin-binding protein 1	GO:0017022;GO:0016021;	myosin binding;integral component of membrane;
HORVU0Hr1G012140	BART1_0-p58389	DA1.B-CA.B	0.00540305	1.84165	3.5842	up-regulated	Non-specific serine/threonine protein kinase	GO:0140096;GO:0004888;GO:0016021;GO:0016310;GO:0018212;GO:0016773;GO:0016301;GO:0005886;	catalytic activity, acting on a protein;transmembrane signaling receptor activity;integral component of membrane;phosphorylation;peptidyl-tyrosine modification;phosphotransferase activity, alcohol group as acceptor;kinase activity;plasma membrane;
HORVU4Hr1G090680	BART1_0-p32124	DA1.B-CA.B	0.000739841	1.84147	3.58376	up-regulated	Retrovirus-related Pol polyprotein from transposon TNT 1-94	GO:0016887;GO:0008144;GO:0015074;GO:0045324;GO:1901642;GO:0008883;GO:0043168;GO:0006782;GO:0006468;GO:0043621;GO:0000166;GO:0005769;GO:0005802;GO:0003964;GO:0097367;GO:0005509;GO:0016197;GO:0031011;GO:0030246;GO:0032940;GO:0008270;GO:0042626;GO:0006278;GO:0004672;GO:0048589;GO:0006952;GO:0009788;GO:0003676;GO:0004842;GO:0005337;GO:0009738;GO:0050662;GO:0016021;GO:0055114;GO:0016567;	ATPase activity;drug binding;DNA integration;late endosome to vacuole transport;nucleoside transmembrane transport;glutamyl-tRNA reductase activity;anion binding;protoporphyrinogen IX biosynthetic process;protein phosphorylation;protein self-association;nucleotide binding;early endosome;trans-Golgi network;RNA-directed DNA polymerase activity;carbohydrate derivative binding;calcium ion binding;en…
HORVU7Hr1G020010	BART1_0-p49814	DA1.B-CA.B	0.00011459	1.83848	3.57634	up-regulated	Cytochrome c oxidase subunit 1	GO:0015002;GO:0015078;GO:0015990;GO:0009055;GO:0022900;GO:0044455;GO:0005743;GO:0020037;GO:0006119;GO:0045277;GO:0046872;GO:0098798;GO:0016021;GO:0009060;GO:0016676;	heme-copper terminal oxidase activity;proton transmembrane transporter activity;electron transport coupled proton transport;electron transfer activity;electron transport chain;mitochondrial membrane part;mitochondrial inner membrane;heme binding;oxidative phosphorylation;respiratory chain complex IV;metal ion binding;mitochondrial protein complex;integral component of membrane;aerobic respiration…
HORVU1Hr1G095410	BART1_0-p06759	DA1.B-CA.B	0.000600518	1.83838	3.57608	up-regulated	CCT domain	GO:0005634;	nucleus;
HORVU6Hr1G072420	BART1_0-p46466	DA1.B-CA.B	3.32221e-06	1.83667	3.57184	up-regulated	Ubiquitin-protein ligase	GO:0004842;GO:0055114;GO:0016310;GO:0016301;GO:0016874;GO:0016567;	ubiquitin-protein transferase activity;oxidation-reduction process;phosphorylation;kinase activity;ligase activity;protein ubiquitination;
HORVU3Hr1G086170	BART1_0-p23344	DA1.B-CA.B	0.000488012	1.83517	3.56814	up-regulated	ATP-dependent zinc metalloprotease	GO:0016705;GO:0043565;GO:0004222;GO:0009735;GO:0008568;GO:0009535;GO:0051301;GO:0005524;GO:0003700;GO:0005506;GO:0051604;GO:0019866;GO:0008270;GO:0042407;GO:0008053;GO:0044267;GO:0006355;GO:0004176;GO:0020037;GO:0005634;GO:0051013;GO:0006508;GO:0005739;GO:0016021;GO:0055114;	oxidoreductase activity, acting on paired donors, with incorporation or reduction of molecular oxygen;sequence-specific DNA binding;metalloendopeptidase activity;response to cytokinin;microtubule-severing ATPase activity;chloroplast thylakoid membrane;cell division;ATP binding;DNA-binding transcription factor activity;iron ion binding;protein maturation;organelle inner membrane;zinc ion binding;c…
HORVU2Hr1G037560	BART1_0-p09846	DA1.B-CA.B	0.000115706	1.83502	3.56776	up-regulated	Tubulin alpha chain	GO:0005525;GO:0051301;GO:0007010;GO:0090378;GO:0005737;GO:0003924;GO:0005200;GO:0000278;GO:0005874;GO:0007017;	GTP binding;cell division;cytoskeleton organization;seed trichome elongation;cytoplasm;GTPase activity;structural constituent of cytoskeleton;mitotic cell cycle;microtubule;microtubule-based process;
HORVU4Hr1G009440	BART1_0-p26738	DA1.B-CA.B	3.29856e-05	1.82842	3.55148	up-regulated	Basic helix-loop-helix transcription factor	GO:0003677;GO:0032440;GO:0016021;GO:0046983;GO:0055114;	DNA binding;2-alkenal reductase [NAD(P)] activity;integral component of membrane;protein dimerization activity;oxidation-reduction process;
HORVU5Hr1G119180	BART1_0-p41005	DA1.B-CA.B	5.84915e-05	1.82725	3.5486	up-regulated	Tol-Pal system protein TolB	0	0
HORVU3Hr1G004480	BART1_0-p17377	DA1.B-CA.B	0.00285364	1.82683	3.54757	up-regulated	0	GO:0016887;GO:0010492;GO:0042626;GO:0008270;GO:0060772;GO:0055085;GO:0032440;GO:0006355;GO:0009873;GO:0009755;GO:0005634;GO:0003677;GO:0005524;GO:0003700;GO:0071365;GO:0000160;GO:0016021;GO:0071369;GO:0055114;GO:0010311;	ATPase activity;maintenance of shoot apical meristem identity;ATPase-coupled transmembrane transporter activity;zinc ion binding;leaf phyllotactic patterning;transmembrane transport;2-alkenal reductase [NAD(P)] activity;regulation of transcription, DNA-templated;ethylene-activated signaling pathway;hormone-mediated signaling pathway;nucleus;DNA binding;ATP binding;DNA-binding transcription factor…
HORVU4Hr1G002700	BART1_0-p26230	DA1.B-CA.B	0.000107118	1.82589	3.54525	up-regulated	Phosphoenolpyruvate carboxykinase [ATP]	0	0
HORVU7Hr1G108590	BART1_0-p56172	DA1.B-CA.B	0.000147027	1.82421	3.54114	up-regulated	Ring finger protein, putative	GO:0016021;	integral component of membrane;
HORVU4Hr1G088440	BART1_0-p31975	DA1.B-CA.B	6.5439e-06	1.82313	3.53848	up-regulated	Formyltetrahydrofolate deformylase	GO:0006189;GO:0016742;GO:0008864;	'de novo' IMP biosynthetic process;hydroxymethyl-, formyl- and related transferase activity;formyltetrahydrofolate deformylase activity;
HORVU7Hr1G115210	BART1_0-p56760	DA1.B-CA.B	4.04382e-07	1.82224	3.5363	up-regulated	Pyrophosphate-energized vacuolar membrane proton pump	GO:0017119;GO:0009651;GO:0016409;GO:0005794;GO:0005774;GO:0004665;GO:0009678;GO:0009414;GO:0009926;GO:0048366;GO:0005829;GO:0032440;GO:0006571;GO:1902600;GO:0009941;GO:0006891;GO:0000325;GO:0008977;GO:0005886;GO:0004427;GO:0046872;GO:0005739;GO:0016021;GO:0010248;GO:0055114;GO:0010008;	Golgi transport complex;response to salt stress;palmitoyltransferase activity;Golgi apparatus;vacuolar membrane;prephenate dehydrogenase (NADP+) activity;pyrophosphate hydrolysis-driven proton transmembrane transporter activity;response to water deprivation;auxin polar transport;leaf development;cytosol;2-alkenal reductase [NAD(P)] activity;tyrosine biosynthetic process;proton transmembrane trans…
HORVU2Hr1G080460	BART1_0-p12809	DA1.B-CA.B	0.00126052	1.8212	3.53375	up-regulated	NAC domain transcription factor	GO:0005634;GO:0003677;GO:0003700;GO:0016021;GO:0006355;	nucleus;DNA binding;DNA-binding transcription factor activity;integral component of membrane;regulation of transcription, DNA-templated;
HORVU4Hr1G067630	BART1_0-p30409	DA1.B-CA.B	2.7074e-07	1.8211	3.5335	up-regulated	Microtubule-associated protein 70-4	GO:0055085;GO:0007010;GO:0010051;GO:0008017;GO:0005874;GO:0009832;GO:0003723;GO:0005737;GO:0001172;GO:0016021;GO:0031047;GO:0071555;GO:0016310;GO:0016772;GO:0140098;GO:0016301;	transmembrane transport;cytoskeleton organization;xylem and phloem pattern formation;microtubule binding;microtubule;plant-type cell wall biogenesis;RNA binding;cytoplasm;transcription, RNA-templated;integral component of membrane;gene silencing by RNA;cell wall organization;phosphorylation;transferase activity, transferring phosphorus-containing groups;catalytic activity, acting on RNA;kinase ac…
HORVU4Hr1G018650	BART1_0-p27383	DA1.B-CA.B	1.1786e-06	1.8202	3.5313	up-regulated	Dirigent protein (Fragment)	GO:0009695;GO:0048046;GO:0016021;GO:0046423;	jasmonic acid biosynthetic process;apoplast;integral component of membrane;allene-oxide cyclase activity;
HORVU0Hr1G012230	BART1_0-p58395	DA1.B-CA.B	0.000348709	1.81919	3.52883	up-regulated	GDSL esterase/lipase	GO:0016788;GO:0016887;GO:0042626;GO:0055085;GO:0009055;GO:0022904;GO:1901575;GO:0006355;GO:0008168;GO:0005576;GO:0052886;GO:0005634;GO:0003677;GO:0005524;GO:0003700;GO:0006629;GO:0016021;GO:0055114;GO:0052887;GO:0019867;GO:0032259;	hydrolase activity, acting on ester bonds;ATPase activity;ATPase-coupled transmembrane transporter activity;transmembrane transport;electron transfer activity;respiratory electron transport chain;organic substance catabolic process;regulation of transcription, DNA-templated;methyltransferase activity;extracellular region;9,9'-dicis-carotene:quinone oxidoreductase activity;nucleus;DNA binding;ATP …
HORVU2Hr1G121300	BART1_0-p16294	DA1.B-CA.B	1.16951e-05	1.81854	3.52723	up-regulated	Serine/threonine-protein kinase	GO:0005524;GO:0005634;GO:0003677;GO:0048544;GO:0046982;GO:0016021;GO:0006397;GO:0004674;GO:0000786;GO:0006468;GO:0030246;GO:0005886;	ATP binding;nucleus;DNA binding;recognition of pollen;protein heterodimerization activity;integral component of membrane;mRNA processing;protein serine/threonine kinase activity;nucleosome;protein phosphorylation;carbohydrate binding;plasma membrane;
HORVU3Hr1G020780	BART1_0-p18648	DA1.B-CA.B	1.26931e-05	1.81798	3.52586	up-regulated	Putative galactinol--sucrose galactosyltransferase	GO:0006979;GO:0047274;GO:0016757;GO:0009506;GO:0052692;GO:0010325;GO:0080167;GO:0016021;GO:0009313;GO:0033530;	response to oxidative stress;galactinol-sucrose galactosyltransferase activity;transferase activity, transferring glycosyl groups;plasmodesma;raffinose alpha-galactosidase activity;raffinose family oligosaccharide biosynthetic process;response to karrikin;integral component of membrane;oligosaccharide catabolic process;raffinose metabolic process;
HORVU5Hr1G083910	BART1_0-p38119	DA1.B-CA.B	7.44673e-05	1.81514	3.51894	up-regulated	Emission of benzenoids III	GO:0005634;GO:0003677;GO:0001067;GO:0090558;GO:0003700;GO:0016616;GO:0030154;GO:0006355;GO:0048316;GO:0055114;GO:0009834;GO:0022412;	nucleus;DNA binding;regulatory region nucleic acid binding;plant epidermis development;DNA-binding transcription factor activity;oxidoreductase activity, acting on the CH-OH group of donors, NAD or NADP as acceptor;cell differentiation;regulation of transcription, DNA-templated;seed development;oxidation-reduction process;plant-type secondary cell wall biogenesis;cellular process involved in repr…
HORVU4Hr1G001420	BART1_0-p26106	DA1.B-CA.B	0.0002449	1.81315	3.51408	up-regulated	GDSL esterase/lipase	GO:0016788;GO:0016746;GO:0006508;GO:0016042;GO:0016021;GO:0004252;GO:0005576;	hydrolase activity, acting on ester bonds;transferase activity, transferring acyl groups;proteolysis;lipid catabolic process;integral component of membrane;serine-type endopeptidase activity;extracellular region;
HORVU7Hr1G017880	BART1_0-p49656	DA1.B-CA.B	1.73912e-06	1.81045	3.50751	up-regulated	Ribosome-binding factor A like	GO:0009507;GO:0042274;GO:0043024;GO:0016021;GO:0006364;	chloroplast;ribosomal small subunit biogenesis;ribosomal small subunit binding;integral component of membrane;rRNA processing;
HORVU2Hr1G098330	BART1_0-p14284	DA1.B-CA.B	0.000617752	1.8099	3.50618	up-regulated	0	GO:0005634;GO:0003677;GO:0003700;GO:0016021;GO:0006355;GO:0012511;	nucleus;DNA binding;DNA-binding transcription factor activity;integral component of membrane;regulation of transcription, DNA-templated;monolayer-surrounded lipid storage body;
HORVU3Hr1G096910	BART1_0-p24250	DA1.B-CA.B	2.35125e-05	1.80835	3.50241	up-regulated	Beta-glucosidase 11	GO:0005975;GO:0044260;GO:0009057;GO:0016021;GO:0004553;GO:0016740;GO:0044248;	carbohydrate metabolic process;cellular macromolecule metabolic process;macromolecule catabolic process;integral component of membrane;hydrolase activity, hydrolyzing O-glycosyl compounds;transferase activity;cellular catabolic process;
HORVU4Hr1G002050	BART1_0-p26165	DA1.B-CA.B	5.76166e-06	1.80627	3.49738	up-regulated	MPBQ/MSBQ methyltransferase 2	GO:0009528;GO:0005515;GO:0005509;GO:0016021;GO:0009941;GO:0010236;GO:0008168;GO:0010189;GO:0032259;	plastid inner membrane;protein binding;calcium ion binding;integral component of membrane;chloroplast envelope;plastoquinone biosynthetic process;methyltransferase activity;vitamin E biosynthetic process;methylation;
HORVU2Hr1G037550	BART1_0-p09845	DA1.B-CA.B	5.56044e-06	1.80439	3.49283	up-regulated	Tubulin alpha chain	GO:0005525;GO:0051301;GO:0007010;GO:0090378;GO:0005737;GO:0003924;GO:0005200;GO:0000278;GO:0005874;GO:0007017;	GTP binding;cell division;cytoskeleton organization;seed trichome elongation;cytoplasm;GTPase activity;structural constituent of cytoskeleton;mitotic cell cycle;microtubule;microtubule-based process;
HORVU4Hr1G014270	BART1_0-p27096	DA1.B-CA.B	4.71476e-06	1.80435	3.49272	up-regulated	Zygote defective protein 12 (Fragment)	GO:0016021;	integral component of membrane;
HORVU4Hr1G050770	BART1_0-p29272	DA1.B-CA.B	1.62795e-05	1.80175	3.48642	up-regulated	Leucine-rich repeat protein kinase family protein	GO:0005524;GO:0003743;GO:0004888;GO:0005515;GO:0005618;GO:2000605;GO:0016021;GO:0004672;GO:0018212;GO:0006468;GO:0006413;GO:0005886;	ATP binding;translation initiation factor activity;transmembrane signaling receptor activity;protein binding;cell wall;positive regulation of secondary growth;integral component of membrane;protein kinase activity;peptidyl-tyrosine modification;protein phosphorylation;translational initiation;plasma membrane;
HORVU7Hr1G090330	BART1_0-p54754	DA1.B-CA.B	6.96922e-06	1.80017	3.48262	up-regulated	phosphatidylinositol/phosphatidylcholine transfer protein SFH9	GO:0006657;GO:0016717;GO:0016021;GO:0004142;GO:0055114;GO:0006633;	CDP-choline pathway;oxidoreductase activity, acting on paired donors, with oxidation of a pair of donors resulting in the reduction of molecular oxygen to two molecules of water;integral component of membrane;diacylglycerol cholinephosphotransferase activity;oxidation-reduction process;fatty acid biosynthetic process;
HORVU7Hr1G098670	BART1_0-p55408	DA1.B-CA.B	0.00137655	1.79944	3.48086	up-regulated	Pentatricopeptide repeat-containing protein-like	GO:0090305;GO:0008270;GO:0140096;GO:0009451;GO:0005886;GO:0009507;GO:0051013;GO:0005506;GO:0006508;GO:0016021;GO:0051536;GO:0016787;GO:0016226;	nucleic acid phosphodiester bond hydrolysis;zinc ion binding;catalytic activity, acting on a protein;RNA modification;plasma membrane;chloroplast;microtubule severing;iron ion binding;proteolysis;integral component of membrane;iron-sulfur cluster binding;hydrolase activity;iron-sulfur cluster assembly;
HORVU1Hr1G010490	BART1_0-p00880	DA1.B-CA.B	0.00433732	1.7971	3.4752	up-regulated	ABC transporter membrane-spanning/permease subunit	GO:0015786;GO:0010044;GO:0005460;GO:0012506;GO:0016021;GO:0031226;	UDP-glucose transmembrane transport;response to aluminum ion;UDP-glucose transmembrane transporter activity;vesicle membrane;integral component of membrane;intrinsic component of plasma membrane;
HORVU5Hr1G051310	BART1_0-p35682	DA1.B-CA.B	1.12349e-05	1.79654	3.47386	up-regulated	Nitrile-specifier protein 1	GO:0019759;GO:0010043;GO:0080027;GO:0080028;GO:0005634;GO:0009507;GO:0009506;GO:0019760;GO:0050790;GO:0016021;GO:0005829;GO:0003729;GO:0030246;GO:0030234;GO:0016787;	glycosinolate catabolic process;response to zinc ion;response to herbivore;nitrile biosynthetic process;nucleus;chloroplast;plasmodesma;glucosinolate metabolic process;regulation of catalytic activity;integral component of membrane;cytosol;mRNA binding;carbohydrate binding;enzyme regulator activity;hydrolase activity;
HORVU7Hr1G113460	BART1_0-p56552	DA1.B-CA.B	0.000248326	1.79472	3.46949	up-regulated	Chaperone protein dnaJ 8 chloroplastic	GO:0009570;GO:0005634;GO:0016021;GO:0009416;	chloroplast stroma;nucleus;integral component of membrane;response to light stimulus;
HORVU4Hr1G009570	BART1_0-p26749	DA1.B-CA.B	0.00137954	1.79427	3.46839	up-regulated	Transcription initiation factor TFIID subunit 8	GO:0003743;GO:0005802;GO:0005768;GO:0046982;GO:0016021;GO:0006413;	translation initiation factor activity;trans-Golgi network;endosome;protein heterodimerization activity;integral component of membrane;translational initiation;
HORVU1Hr1G094090	BART1_0-p06638	DA1.B-CA.B	6.9763e-05	1.79303	3.46542	up-regulated	Inactive protein kinase	GO:0005524;GO:0016021;GO:0004672;GO:0006468;	ATP binding;integral component of membrane;protein kinase activity;protein phosphorylation;
HORVU5Hr1G046520	BART1_0-p35369	DA1.B-CA.B	4.99871e-05	1.79236	3.4638	up-regulated	Non-specific lipid-transfer protein 3	GO:0006869;GO:0016021;GO:0008289;	lipid transport;integral component of membrane;lipid binding;
HORVU1Hr1G073170	BART1_0-p05042	DA1.B-CA.B	1.1287e-06	1.79083	3.46013	up-regulated	LSD1-type zinc finger protein	GO:0034051;GO:0045595;	negative regulation of plant-type hypersensitive response;regulation of cell differentiation;
HORVU1Hr1G045590	BART1_0-p03027	DA1.B-CA.B	0.000187901	1.78996	3.45805	up-regulated	Glutamyl-tRNA reductase	GO:0003676;GO:0015995;GO:0090502;GO:0004523;GO:0006979;GO:0009507;GO:0050661;GO:0042170;GO:0005515;GO:0008883;GO:0055114;GO:0006782;	nucleic acid binding;chlorophyll biosynthetic process;RNA phosphodiester bond hydrolysis, endonucleolytic;RNA-DNA hybrid ribonuclease activity;response to oxidative stress;chloroplast;NADP binding;plastid membrane;protein binding;glutamyl-tRNA reductase activity;oxidation-reduction process;protoporphyrinogen IX biosynthetic process;
HORVU7Hr1G071730	BART1_0-p53438	DA1.B-CA.B	4.60437e-05	1.78856	3.45471	up-regulated	Transaldolase	GO:0009570;GO:0005975;GO:0004801;GO:0008270;GO:0006098;GO:0003824;GO:0009941;GO:1901576;GO:0004575;GO:0044249;	chloroplast stroma;carbohydrate metabolic process;sedoheptulose-7-phosphate:D-glyceraldehyde-3-phosphate glyceronetransferase activity;zinc ion binding;pentose-phosphate shunt;catalytic activity;chloroplast envelope;organic substance biosynthetic process;sucrose alpha-glucosidase activity;cellular biosynthetic process;
HORVU2Hr1G041110	BART1_0-p10122	DA1.B-CA.B	0.00567621	1.78812	3.45365	up-regulated	Nucleoside diphosphate kinase	0	0
HORVU7Hr1G038770	BART1_0-p51370	DA1.B-CA.B	9.72486e-05	1.78766	3.45255	up-regulated	DHAR class glutathione S-transferase	GO:0009570;GO:0080151;GO:0009072;GO:0009793;GO:0002161;GO:0009735;GO:0004832;GO:0045174;GO:0005524;GO:0003700;GO:0006438;GO:0106074;GO:0043295;GO:0010731;GO:0005829;GO:0033355;GO:0032040;GO:0065003;GO:0009941;GO:0006355;GO:0000786;GO:0005886;GO:0006334;GO:0005634;GO:0003677;GO:0005739;GO:0098869;GO:0016021;GO:0055114;GO:0016740;	chloroplast stroma;positive regulation of salicylic acid mediated signaling pathway;aromatic amino acid family metabolic process;embryo development ending in seed dormancy;aminoacyl-tRNA editing activity;response to cytokinin;valine-tRNA ligase activity;glutathione dehydrogenase (ascorbate) activity;ATP binding;DNA-binding transcription factor activity;valyl-tRNA aminoacylation;aminoacyl-tRNA met…
HORVU3Hr1G049810	BART1_0-p20576	DA1.B-CA.B	2.67793e-05	1.78582	3.44814	up-regulated	Protein indeterminate-domain 2	GO:0003676;GO:0005634;GO:0003700;GO:0006355;	nucleic acid binding;nucleus;DNA-binding transcription factor activity;regulation of transcription, DNA-templated;
HORVU1Hr1G036970	BART1_0-p02496	DA1.B-CA.B	9.86483e-05	1.78526	3.4468	up-regulated	Putative receptor-type protein kinase LRK1	GO:0005524;GO:0004888;GO:0002229;GO:0016021;GO:0004672;GO:0007178;GO:0030246;GO:0006468;GO:0042742;GO:0005886;GO:0033612;	ATP binding;transmembrane signaling receptor activity;defense response to oomycetes;integral component of membrane;protein kinase activity;transmembrane receptor protein serine/threonine kinase signaling pathway;carbohydrate binding;protein phosphorylation;defense response to bacterium;plasma membrane;receptor serine/threonine kinase binding;
HORVU4Hr1G089090	BART1_0-p32000	DA1.B-CA.B	0.000429072	1.78495	3.44607	up-regulated	Heat shock protein, mitochondrial	GO:0031072;GO:0009651;GO:0032440;GO:0051082;GO:0046686;GO:0006457;GO:0005774;GO:0009615;GO:0042623;GO:0005524;GO:0009408;GO:0009507;GO:0044183;GO:0005739;GO:0005618;GO:0034620;GO:0055114;GO:0051787;	heat shock protein binding;response to salt stress;2-alkenal reductase [NAD(P)] activity;unfolded protein binding;response to cadmium ion;protein folding;vacuolar membrane;response to virus;ATPase activity, coupled;ATP binding;response to heat;chloroplast;protein folding chaperone;mitochondrion;cell wall;cellular response to unfolded protein;oxidation-reduction process;misfolded protein binding;
HORVU5Hr1G069480	BART1_0-p36992	DA1.B-CA.B	1.20953e-06	1.78354	3.4427	up-regulated	Threonine--tRNA ligase	GO:0003723;GO:0016021;GO:0016874;	RNA binding;integral component of membrane;ligase activity;
HORVU3Hr1G060920	BART1_0-p21361	DA1.B-CA.B	1.32631e-05	1.78305	3.44153	up-regulated	Hydroxyacylglutathione hydrolase	GO:0016788;GO:0016701;GO:0009651;GO:0009793;GO:0016705;GO:0008289;GO:0004672;GO:0009960;GO:0006468;GO:0004497;GO:0020037;GO:0051213;GO:0006869;GO:0005524;GO:0046872;GO:0005506;GO:0006749;GO:0005739;GO:0016021;GO:0055114;GO:0070813;	hydrolase activity, acting on ester bonds;oxidoreductase activity, acting on single donors with incorporation of molecular oxygen;response to salt stress;embryo development ending in seed dormancy;oxidoreductase activity, acting on paired donors, with incorporation or reduction of molecular oxygen;lipid binding;protein kinase activity;endosperm development;protein phosphorylation;monooxygenase ac…
HORVU3Hr1G052710	BART1_0-p20798	DA1.B-CA.B	0.00403152	1.78203	3.43909	up-regulated	Transcription factor DIVARICATA	GO:0009651;GO:0090697;GO:0009753;GO:0009751;GO:0006468;GO:0009733;GO:0005524;GO:0003700;GO:0030307;GO:0045892;GO:0008270;GO:0010252;GO:0010150;GO:0046686;GO:0004650;GO:0004672;GO:0009723;GO:0009646;GO:0009744;GO:0048527;GO:0006357;GO:0005634;GO:0009739;GO:0003677;GO:0001067;GO:0005975;GO:0005515;GO:0009737;GO:0016021;GO:2000469;	response to salt stress;post-embryonic plant organ morphogenesis;response to jasmonic acid;response to salicylic acid;protein phosphorylation;response to auxin;ATP binding;DNA-binding transcription factor activity;positive regulation of cell growth;negative regulation of transcription, DNA-templated;zinc ion binding;auxin homeostasis;leaf senescence;response to cadmium ion;polygalacturonase activ…
HORVU4Hr1G026170	BART1_0-p27880	DA1.B-CA.B	2.39695e-06	1.78168	3.43826	up-regulated	Serine/threonine-protein kinase	GO:0005524;GO:0048544;GO:0002229;GO:0019199;GO:0016021;GO:0007178;GO:0004674;GO:0006468;GO:0030246;GO:0042742;GO:0005886;	ATP binding;recognition of pollen;defense response to oomycetes;transmembrane receptor protein kinase activity;integral component of membrane;transmembrane receptor protein serine/threonine kinase signaling pathway;protein serine/threonine kinase activity;protein phosphorylation;carbohydrate binding;defense response to bacterium;plasma membrane;
HORVU5Hr1G048930	BART1_0-p35516	DA1.B-CA.B	0.0093323	1.77783	3.42911	up-regulated	Aminotransferase class IV	GO:0005634;GO:0003824;GO:0046982;GO:0006355;GO:0043565;GO:0020037;	nucleus;catalytic activity;protein heterodimerization activity;regulation of transcription, DNA-templated;sequence-specific DNA binding;heme binding;
HORVU2Hr1G039100	BART1_0-p09965	DA1.B-CA.B	0.00103086	1.77783	3.42909	up-regulated	Translocon-associated protein (Fragment)	GO:0009706;GO:0005524;GO:0005509;GO:0005739;GO:0016021;GO:0004672;GO:0045037;GO:0006468;	chloroplast inner membrane;ATP binding;calcium ion binding;mitochondrion;integral component of membrane;protein kinase activity;protein import into chloroplast stroma;protein phosphorylation;
HORVU5Hr1G000780	BART1_0-p32217	DA1.B-CA.B	8.14812e-06	1.77701	3.42714	up-regulated	Plasma membrane ATPase	GO:0005524;GO:0051453;GO:0046872;GO:0120029;GO:0016021;GO:0008553;GO:0005886;GO:0016787;	ATP binding;regulation of intracellular pH;metal ion binding;proton export across plasma membrane;integral component of membrane;proton-exporting ATPase activity, phosphorylative mechanism;plasma membrane;hydrolase activity;
HORVU1Hr1G051700	BART1_0-p03454	DA1.B-CA.B	0.000436284	1.77694	3.42697	up-regulated	Cyanobacterial aminoacyl-tRNA synthetase	GO:0016021;GO:0044434;GO:0009579;GO:0031984;	integral component of membrane;chloroplast part;thylakoid;organelle subcompartment;
HORVU4Hr1G062440	BART1_0-p30064	DA1.B-CA.B	7.7945e-05	1.77541	3.42334	up-regulated	Putative carboxy-lyase	GO:0004612;GO:0006094;GO:0005524;GO:0005829;GO:0016310;GO:0016301;	phosphoenolpyruvate carboxykinase (ATP) activity;gluconeogenesis;ATP binding;cytosol;phosphorylation;kinase activity;
HORVU3Hr1G019140	BART1_0-p18546	DA1.B-CA.B	0.00376589	1.77523	3.42294	up-regulated	Receptor-like serine/threonine-protein kinase ALE2 isoform J	GO:0016887;GO:0010181;GO:0009253;GO:0015450;GO:0003690;GO:0009279;GO:0006468;GO:0008745;GO:0051301;GO:0005524;GO:0003700;GO:0051287;GO:0044781;GO:0015627;GO:0032783;GO:0071806;GO:0008270;GO:0007264;GO:0005085;GO:0008137;GO:0006355;GO:0004672;GO:0046983;GO:0009306;GO:0005886;GO:0006605;GO:0006629;GO:0016021;GO:0055114;GO:0051539;	ATPase activity;FMN binding;peptidoglycan catabolic process;P-P-bond-hydrolysis-driven protein transmembrane transporter activity;double-stranded DNA binding;cell outer membrane;protein phosphorylation;N-acetylmuramoyl-L-alanine amidase activity;cell division;ATP binding;DNA-binding transcription factor activity;NAD binding;bacterial-type flagellum organization;type II protein secretion system co…
HORVU3Hr1G065570	BART1_0-p21692	DA1.B-CA.B	3.40453e-05	1.77474	3.42176	up-regulated	0	GO:0003676;GO:0009508;GO:0008270;GO:0005515;GO:0009941;GO:0007623;GO:0098572;GO:0042644;GO:0009535;	nucleic acid binding;plastid chromosome;zinc ion binding;protein binding;chloroplast envelope;circadian rhythm;stromal side of plastid thylakoid membrane;chloroplast nucleoid;chloroplast thylakoid membrane;
HORVU7Hr1G101800	BART1_0-p55678	DA1.B-CA.B	8.85448e-06	1.77444	3.42105	up-regulated	Putative beta-glucosidase 41	GO:0019748;GO:0009057;GO:0004553;GO:0009505;GO:0005576;GO:0044248;GO:0071281;GO:0009866;GO:0005975;GO:1990641;GO:0044260;GO:0016021;GO:0071732;GO:0005829;	secondary metabolic process;macromolecule catabolic process;hydrolase activity, hydrolyzing O-glycosyl compounds;plant-type cell wall;extracellular region;cellular catabolic process;cellular response to iron ion;induced systemic resistance, ethylene mediated signaling pathway;carbohydrate metabolic process;response to iron ion starvation;cellular macromolecule metabolic process;integral component…
HORVU1Hr1G046010	BART1_0-p03066	DA1.B-CA.B	2.47999e-05	1.77437	3.42089	up-regulated	DEAD-box ATP-dependent RNA helicase 8	GO:0008144;GO:0043167;GO:0004386;GO:0005840;GO:0005886;GO:0003676;GO:0005524;GO:0006811;GO:0032559;GO:0009506;GO:0046872;GO:0016021;GO:0140098;	drug binding;ion binding;helicase activity;ribosome;plasma membrane;nucleic acid binding;ATP binding;ion transport;adenyl ribonucleotide binding;plasmodesma;metal ion binding;integral component of membrane;catalytic activity, acting on RNA;
HORVU5Hr1G095410	BART1_0-p39046	DA1.B-CA.B	0.000669827	1.77411	3.42027	up-regulated	0	GO:0045815;GO:0031491;GO:1905268;GO:0030261;GO:0006355;GO:0004672;GO:0000786;GO:0006468;GO:0006334;GO:0045910;GO:0003677;GO:0005634;GO:0005524;GO:1903508;GO:0060969;GO:0070013;GO:0016021;GO:2000014;GO:0016584;	positive regulation of gene expression, epigenetic;nucleosome binding;negative regulation of chromatin organization;chromosome condensation;regulation of transcription, DNA-templated;protein kinase activity;nucleosome;protein phosphorylation;nucleosome assembly;negative regulation of DNA recombination;DNA binding;nucleus;ATP binding;positive regulation of nucleic acid-templated transcription;nega…
HORVU6Hr1G010780	BART1_0-p42444	DA1.B-CA.B	1.42446e-05	1.77326	3.41826	up-regulated	Peptide transporter PTR2	GO:0055085;GO:0022857;GO:0016021;	transmembrane transport;transmembrane transporter activity;integral component of membrane;
HORVU2Hr1G015810	BART1_0-p08137	DA1.B-CA.B	0.000702229	1.77269	3.4169	up-regulated	Tetratricopeptide repeat (TPR)-like superfamily protein	0	0
HORVU1Hr1G035730	BART1_0-p02445	DA1.B-CA.B	0.00137242	1.77242	3.41625	up-regulated	Putative zinc finger, CCHC-type	GO:0003676;GO:0005634;GO:0008270;GO:0015074;GO:0006355;	nucleic acid binding;nucleus;zinc ion binding;DNA integration;regulation of transcription, DNA-templated;
HORVU2Hr1G116460	BART1_0-p15881	DA1.B-CA.B	0.000368542	1.77165	3.41444	up-regulated	Heterogeneous nuclear ribonucleoprotein U-like protein 1	GO:0005515;GO:0003723;GO:0016071;GO:0016491;GO:0005509;GO:0016021;GO:0006396;GO:0055114;GO:0009615;GO:0030246;GO:0005654;	protein binding;RNA binding;mRNA metabolic process;oxidoreductase activity;calcium ion binding;integral component of membrane;RNA processing;oxidation-reduction process;response to virus;carbohydrate binding;nucleoplasm;
HORVU1Hr1G073700	BART1_0-p05066	DA1.B-CA.B	4.28708e-05	1.77158	3.41427	up-regulated	0	GO:0016705;GO:0005506;GO:0016021;GO:0055114;GO:0004497;GO:0020037;	oxidoreductase activity, acting on paired donors, with incorporation or reduction of molecular oxygen;iron ion binding;integral component of membrane;oxidation-reduction process;monooxygenase activity;heme binding;
HORVU7Hr1G096010	BART1_0-p55187	DA1.B-CA.B	0.000283108	1.77122	3.41341	up-regulated	Peptide transporter PTR2	GO:0006857;GO:0055085;GO:0022857;GO:0016021;	oligopeptide transport;transmembrane transport;transmembrane transporter activity;integral component of membrane;
HORVU1Hr1G038220	BART1_0-p02585	DA1.B-CA.B	0.0017501	1.7711	3.41314	up-regulated	Pectate lyase	GO:0045261;GO:0045490;GO:0046872;GO:0030570;GO:0016021;GO:0006754;GO:0046933;GO:0015985;	proton-transporting ATP synthase complex, catalytic core F(1);pectin catabolic process;metal ion binding;pectate lyase activity;integral component of membrane;ATP biosynthetic process;proton-transporting ATP synthase activity, rotational mechanism;energy coupled proton transport, down electrochemical gradient;
HORVU4Hr1G052000	BART1_0-p29359	DA1.B-CA.B	3.85149e-05	1.77101	3.41294	up-regulated	Mitochondrial lipoyltransferase	GO:0016579;GO:0090501;GO:0102555;GO:0008033;GO:0004540;GO:0004672;GO:0006468;GO:0009249;GO:0005524;GO:0033819;GO:0005739;GO:0016021;GO:0016874;GO:0036459;	protein deubiquitination;RNA phosphodiester bond hydrolysis;octanoyl transferase activity (acting on glycine-cleavage complex H protein);tRNA processing;ribonuclease activity;protein kinase activity;protein phosphorylation;protein lipoylation;ATP binding;lipoyl(octanoyl) transferase activity;mitochondrion;integral component of membrane;ligase activity;thiol-dependent ubiquitinyl hydrolase activit…
HORVU2Hr1G037610	BART1_0-p09849	DA1.B-CA.B	0.000439867	1.77097	3.41284	up-regulated	Succinate dehydrogenase [ubiquinone] iron-sulfur subunit, mitochondrial	0	0
HORVU6Hr1G075080	BART1_0-p46616	DA1.B-CA.B	0.000139288	1.77073	3.41227	up-regulated	Peptidylprolyl isomerase	GO:0008270;GO:0006351;GO:0000413;GO:0044436;GO:0006457;GO:0006379;GO:0009535;GO:0051213;GO:0003676;GO:0003755;GO:0009507;GO:0031976;GO:0016020;GO:0016021;GO:0055114;	zinc ion binding;transcription, DNA-templated;protein peptidyl-prolyl isomerization;thylakoid part;protein folding;mRNA cleavage;chloroplast thylakoid membrane;dioxygenase activity;nucleic acid binding;peptidyl-prolyl cis-trans isomerase activity;chloroplast;plastid thylakoid;membrane;integral component of membrane;oxidation-reduction process;
HORVU1Hr1G077020	BART1_0-p05326	DA1.B-CA.B	3.08794e-05	1.76885	3.40783	up-regulated	Magnesium transporter NIPA	GO:0005769;GO:0016021;GO:0015095;GO:1903830;GO:0005886;	early endosome;integral component of membrane;magnesium ion transmembrane transporter activity;magnesium ion transmembrane transport;plasma membrane;
HORVU5Hr1G068630	BART1_0-p36925	DA1.B-CA.B	5.87076e-05	1.76884	3.4078	up-regulated	probable quinone oxidoreductase	GO:0006979;GO:0008270;GO:0016491;GO:0005739;GO:0055114;GO:0042579;	response to oxidative stress;zinc ion binding;oxidoreductase activity;mitochondrion;oxidation-reduction process;microbody;
HORVU7Hr1G079160	BART1_0-p53952	DA1.B-CA.B	0.00341253	1.76613	3.40141	up-regulated	Legume lectins beta domain containing protein	GO:0030246;	carbohydrate binding;
HORVU5Hr1G071920	BART1_0-p37172	DA1.B-CA.B	1.50675e-05	1.76455	3.39768	up-regulated	Photosystem I reaction center subunit V chloroplastic	GO:0042550;GO:0009522;GO:0006740;GO:0022900;GO:0009526;GO:0031090;GO:0009507;GO:0005515;GO:0016491;GO:0016021;GO:0055035;GO:0015979;GO:0050821;	photosystem I stabilization;photosystem I;NADPH regeneration;electron transport chain;plastid envelope;organelle membrane;chloroplast;protein binding;oxidoreductase activity;integral component of membrane;plastid thylakoid membrane;photosynthesis;protein stabilization;
HORVU7Hr1G000970	BART1_0-p48282	DA1.B-CA.B	0.00236214	1.76425	3.39698	up-regulated	HXXXD-type acyl-transferase family protein	GO:0016747;	transferase activity, transferring acyl groups other than amino-acyl groups;
HORVU3Hr1G064320	BART1_0-p21586	DA1.B-CA.B	0.00616818	1.7624	3.39262	up-regulated	Glutathione S-transferase GST 22 (Fragment)	GO:0005737;GO:0006749;GO:0004364;	cytoplasm;glutathione metabolic process;glutathione transferase activity;
HORVU5Hr1G052820	BART1_0-p35784	DA1.B-CA.B	4.71746e-07	1.75893	3.38448	up-regulated	Glycoside hydrolase	GO:0005975;GO:0016021;GO:0004553;GO:0004673;GO:0018106;	carbohydrate metabolic process;integral component of membrane;hydrolase activity, hydrolyzing O-glycosyl compounds;protein histidine kinase activity;peptidyl-histidine phosphorylation;
HORVU4Hr1G071000	BART1_0-p30645	DA1.B-CA.B	0.000516399	1.7586	3.38371	up-regulated	Polyol transporter protein 4	GO:0055085;GO:0022857;GO:0015672;GO:0032440;GO:0016021;GO:0008643;GO:0055114;GO:0031226;GO:0015798;GO:0010311;GO:0016765;	transmembrane transport;transmembrane transporter activity;monovalent inorganic cation transport;2-alkenal reductase [NAD(P)] activity;integral component of membrane;carbohydrate transport;oxidation-reduction process;intrinsic component of plasma membrane;myo-inositol transport;lateral root formation;transferase activity, transferring alkyl or aryl (other than methyl) groups;
HORVU4Hr1G084920	BART1_0-p31688	DA1.B-CA.B	0.000230251	1.75782	3.38188	up-regulated	Peroxidase	GO:0005576;GO:0009505;GO:0005773;GO:0042744;GO:0020037;GO:0004601;GO:0006979;GO:0005634;GO:0009506;GO:0046872;GO:0005737;GO:0098869;GO:0016021;GO:0055114;	extracellular region;plant-type cell wall;vacuole;hydrogen peroxide catabolic process;heme binding;peroxidase activity;response to oxidative stress;nucleus;plasmodesma;metal ion binding;cytoplasm;cellular oxidant detoxification;integral component of membrane;oxidation-reduction process;
HORVU2Hr1G045970	BART1_0-p10457	DA1.B-CA.B	0.00110294	1.7578	3.38183	up-regulated	Integrator complex subunit 2	GO:0010089;	xylem development;
HORVU1Hr1G008090	BART1_0-p00677	DA1.B-CA.B	2.163e-05	1.75729	3.38064	up-regulated	Phosphatidylinositol N-acetyglucosaminlytransferase subunit P-related	GO:0016740;	transferase activity;
HORVU3Hr1G010830	BART1_0-p17849	DA1.B-CA.B	0.00012384	1.75611	3.37786	up-regulated	Proton-dependent oligopeptide transporter family	GO:0006857;GO:0055085;GO:0022857;GO:0016021;	oligopeptide transport;transmembrane transport;transmembrane transporter activity;integral component of membrane;
HORVU7Hr1G119340	BART1_0-p57063	DA1.B-CA.B	0.00113518	1.75568	3.37685	up-regulated	0	GO:0009506;GO:0016020;GO:0005576;GO:0019953;GO:0009505;	plasmodesma;membrane;extracellular region;sexual reproduction;plant-type cell wall;
HORVU4Hr1G085750	BART1_0-p31744	DA1.B-CA.B	5.91395e-05	1.75531	3.37599	up-regulated	Hydroxymethylglutaryl-CoA synthase	GO:0009793;GO:0006084;GO:0008654;GO:0008299;GO:0004421;GO:0016126;GO:0045338;	embryo development ending in seed dormancy;acetyl-CoA metabolic process;phospholipid biosynthetic process;isoprenoid biosynthetic process;hydroxymethylglutaryl-CoA synthase activity;sterol biosynthetic process;farnesyl diphosphate metabolic process;
HORVU1Hr1G001950	BART1_0-p00173	DA1.B-CA.B	0.00863906	1.75427	3.37356	up-regulated	12-oxo-phytodienoic acid reductase	GO:0016758;GO:0010181;GO:0009695;GO:0015276;GO:0034220;GO:0009611;GO:0046686;GO:0009751;GO:0006633;GO:0006952;GO:0031407;GO:0016491;GO:0031408;GO:0016021;GO:0005829;GO:0055114;	transferase activity, transferring hexosyl groups;FMN binding;jasmonic acid biosynthetic process;ligand-gated ion channel activity;ion transmembrane transport;response to wounding;response to cadmium ion;response to salicylic acid;fatty acid biosynthetic process;defense response;oxylipin metabolic process;oxidoreductase activity;oxylipin biosynthetic process;integral component of membrane;cytosol…
HORVU1Hr1G054130	BART1_0-p03595	DA1.B-CA.B	5.85361e-05	1.75321	3.37108	up-regulated	0	GO:0016705;GO:0005506;GO:0009941;GO:0055114;GO:0016123;GO:0004497;GO:0020037;	oxidoreductase activity, acting on paired donors, with incorporation or reduction of molecular oxygen;iron ion binding;chloroplast envelope;oxidation-reduction process;xanthophyll biosynthetic process;monooxygenase activity;heme binding;
HORVU3Hr1G115540	BART1_0-p25762	DA1.B-CA.B	1.69026e-05	1.75222	3.36876	up-regulated	Telomere repeat-binding protein 5	GO:0003677;GO:0000781;GO:0005634;GO:0042803;GO:0009737;GO:0042162;GO:0032204;	DNA binding;chromosome, telomeric region;nucleus;protein homodimerization activity;response to abscisic acid;telomeric DNA binding;regulation of telomere maintenance;
HORVU2Hr1G108110	BART1_0-p15200	DA1.B-CA.B	0.000288637	1.75024	3.36415	up-regulated	Leucoanthocyanidin reductase	GO:0016229;GO:0050662;GO:0016616;GO:0003824;GO:0016021;GO:0055114;GO:0006694;	steroid dehydrogenase activity;coenzyme binding;oxidoreductase activity, acting on the CH-OH group of donors, NAD or NADP as acceptor;catalytic activity;integral component of membrane;oxidation-reduction process;steroid biosynthetic process;
HORVU3Hr1G009490	BART1_0-p17752	DA1.B-CA.B	4.42083e-05	1.7458	3.3538	up-regulated	Non-specific lipid-transfer protein 2	GO:0006869;GO:0005516;GO:0016746;GO:0048046;GO:0006508;GO:0016021;GO:0009534;GO:0008289;GO:0008233;GO:0009505;GO:0005886;	lipid transport;calmodulin binding;transferase activity, transferring acyl groups;apoplast;proteolysis;integral component of membrane;chloroplast thylakoid;lipid binding;peptidase activity;plant-type cell wall;plasma membrane;
HORVU4Hr1G072930	BART1_0-p30800	DA1.B-CA.B	1.78476e-06	1.74566	3.35347	up-regulated	Photosynthetic NDH subunit of subcomplex B 2 chloroplastic	GO:0005975;GO:0003824;GO:0009773;GO:0030246;GO:0010598;GO:0009535;	carbohydrate metabolic process;catalytic activity;photosynthetic electron transport in photosystem I;carbohydrate binding;NAD(P)H dehydrogenase complex (plastoquinone);chloroplast thylakoid membrane;
HORVU5Hr1G109710	BART1_0-p40242	DA1.B-CA.B	3.86635e-06	1.7418	3.34452	up-regulated	Photosystem I reaction center subunit II	GO:0019904;GO:0003978;GO:0009941;GO:0015979;GO:0006012;GO:0009538;GO:0010287;GO:0009535;	protein domain specific binding;UDP-glucose 4-epimerase activity;chloroplast envelope;photosynthesis;galactose metabolic process;photosystem I reaction center;plastoglobule;chloroplast thylakoid membrane;
HORVU0Hr1G002100	BART1_0-p57582	DA1.B-CA.B	4.64044e-05	1.74054	3.34159	up-regulated	Hexosyltransferase	GO:0047262;GO:0005802;GO:0005768;GO:0045489;GO:0016021;GO:0000139;GO:0071555;	polygalacturonate 4-alpha-galacturonosyltransferase activity;trans-Golgi network;endosome;pectin biosynthetic process;integral component of membrane;Golgi membrane;cell wall organization;
HORVU2Hr1G105390	BART1_0-p15011	DA1.B-CA.B	0.000308156	1.73976	3.33979	up-regulated	Factor of DNA methylation 1	0	0
HORVU4Hr1G078510	BART1_0-p31210	DA1.B-CA.B	0.000191389	1.7396	3.33943	up-regulated	2-carboxy-14-naphthoquinone phytyltransferase chloroplastic	GO:0003676;GO:0032194;GO:0009507;GO:0042170;GO:0008270;GO:0009772;GO:0004659;GO:0042371;GO:0042372;GO:0016021;GO:0010236;GO:0046983;	nucleic acid binding;ubiquinone biosynthetic process via 3,4-dihydroxy-5-polyprenylbenzoate;chloroplast;plastid membrane;zinc ion binding;photosynthetic electron transport in photosystem II;prenyltransferase activity;vitamin K biosynthetic process;phylloquinone biosynthetic process;integral component of membrane;plastoquinone biosynthetic process;protein dimerization activity;
HORVU1Hr1G067300	BART1_0-p04573	DA1.B-CA.B	0.000302812	1.73908	3.33822	up-regulated	Phosphoglycerate kinase	GO:1903862;GO:0006096;GO:0046686;GO:0043531;GO:0006006;GO:0005524;GO:0009507;GO:0044283;GO:0016051;GO:0004618;GO:0005829;GO:0015979;GO:0015977;	positive regulation of oxidative phosphorylation;glycolytic process;response to cadmium ion;ADP binding;glucose metabolic process;ATP binding;chloroplast;small molecule biosynthetic process;carbohydrate biosynthetic process;phosphoglycerate kinase activity;cytosol;photosynthesis;carbon fixation;
HORVU2Hr1G116480	BART1_0-p15876	DA1.B-CA.B	0.000402063	1.73818	3.33615	up-regulated	Heterogeneous nuclear ribonucleoprotein U-like protein 1	GO:0005634;GO:0046983;GO:0006396;GO:0009615;	nucleus;protein dimerization activity;RNA processing;response to virus;
HORVU6Hr1G058090	BART1_0-p45454	DA1.B-CA.B	2.57898e-06	1.73756	3.3347	up-regulated	Proteasome endopeptidase complex	GO:0016887;GO:0043547;GO:0003774;GO:0001102;GO:0005667;GO:0045292;GO:0003723;GO:0005509;GO:0051087;GO:2000113;GO:0031594;GO:0071973;GO:0140110;GO:0008270;GO:0005685;GO:0010629;GO:0003899;GO:0003779;GO:0046872;GO:0010628;GO:0030374;GO:0071004;GO:0030136;GO:0046914;GO:0007274;GO:0016705;GO:0007275;GO:0005096;GO:0045944;GO:1903507;GO:0000122;GO:0006935;GO:0005524;GO:0031418;GO:0003700;GO:0048268;GO:…	ATPase activity;positive regulation of GTPase activity;motor activity;RNA polymerase II activating transcription factor binding;transcription factor complex;mRNA cis splicing, via spliceosome;RNA binding;calcium ion binding;chaperone binding;negative regulation of cellular macromolecule biosynthetic process;neuromuscular junction;bacterial-type flagellum-dependent cell motility;transcription regu…
HORVU3Hr1G116490	BART1_0-p25870	DA1.B-CA.B	6.77755e-05	1.73602	3.33115	up-regulated	Pectin acetylesterase	GO:0005789;GO:0005618;GO:0016021;GO:0071555;GO:0004583;GO:0005576;GO:0006488;GO:0016787;	endoplasmic reticulum membrane;cell wall;integral component of membrane;cell wall organization;dolichyl-phosphate-glucose-glycolipid alpha-glucosyltransferase activity;extracellular region;dolichol-linked oligosaccharide biosynthetic process;hydrolase activity;
HORVU3Hr1G090240	BART1_0-p23670	DA1.B-CA.B	0.00136952	1.73243	3.32286	up-regulated	DUF260 domain-containing protein	GO:0005634;GO:0005515;GO:0007275;GO:0004088;	nucleus;protein binding;multicellular organism development;carbamoyl-phosphate synthase (glutamine-hydrolyzing) activity;
HORVU3Hr1G049370	BART1_0-p20550	DA1.B-CA.B	0.000230806	1.7317	3.3212	up-regulated	Serine/threonine-protein kinase HT1 (Fragment)	GO:0005524;GO:0000186;GO:0009506;GO:0016021;GO:0004672;GO:0006468;GO:0005886;GO:0035556;	ATP binding;activation of MAPKK activity;plasmodesma;integral component of membrane;protein kinase activity;protein phosphorylation;plasma membrane;intracellular signal transduction;
HORVU1Hr1G037760	BART1_0-p02547	DA1.B-CA.B	5.93588e-05	1.73046	3.31834	up-regulated	Divalent ion symporter	GO:0055085;GO:0016021;	transmembrane transport;integral component of membrane;
HORVU5Hr1G112560	BART1_0-p40478	DA1.B-CA.B	0.000324045	1.72649	3.30922	up-regulated	Heavy metal-associated domain containing protein, expressed	GO:0005634;GO:0046872;GO:0009908;GO:0055078;GO:0016021;GO:0005783;GO:0030001;GO:0010233;GO:0010015;	nucleus;metal ion binding;flower development;sodium ion homeostasis;integral component of membrane;endoplasmic reticulum;metal ion transport;phloem transport;root morphogenesis;
HORVU7Hr1G043230	BART1_0-p51643	DA1.B-CA.B	0.00192842	1.72552	3.307	up-regulated	O-fucosyltransferase family protein	GO:0016757;GO:0005737;GO:0016021;GO:0006004;	transferase activity, transferring glycosyl groups;cytoplasm;integral component of membrane;fucose metabolic process;
HORVU0Hr1G021630	BART1_0-p59147	DA1.B-CA.B	2.67041e-06	1.72491	3.30559	up-regulated	Auxin-responsive protein (Fragment)	GO:0005634;GO:0010629;GO:0003700;GO:0005515;GO:0005737;GO:0016021;GO:2000113;GO:0006355;GO:1903507;GO:0009734;GO:0010311;	nucleus;negative regulation of gene expression;DNA-binding transcription factor activity;protein binding;cytoplasm;integral component of membrane;negative regulation of cellular macromolecule biosynthetic process;regulation of transcription, DNA-templated;negative regulation of nucleic acid-templated transcription;auxin-activated signaling pathway;lateral root formation;
HORVU1Hr1G009430	BART1_0-p00797	DA1.B-CA.B	0.00262994	1.72249	3.30006	up-regulated	Single-stranded nucleic acid binding R3H protein	GO:0003676;GO:0016021;GO:0005840;	nucleic acid binding;integral component of membrane;ribosome;
HORVU1Hr1G061830	BART1_0-p04147	DA1.B-CA.B	1.71384e-05	1.72244	3.29994	up-regulated	UPF0603 protein, chloroplastic	GO:0031977;GO:0003899;GO:0016021;GO:0032774;GO:0010206;GO:0016311;GO:0003993;GO:0009535;	thylakoid lumen;DNA-directed 5'-3' RNA polymerase activity;integral component of membrane;RNA biosynthetic process;photosystem II repair;dephosphorylation;acid phosphatase activity;chloroplast thylakoid membrane;
HORVU3Hr1G053300	BART1_0-p20835	DA1.B-CA.B	0.000277147	1.72207	3.2991	up-regulated	Concanavalin A-like lectin/glucanase, subgroup	GO:0005524;GO:0005515;GO:0016021;GO:0004672;GO:0006468;GO:0005886;	ATP binding;protein binding;integral component of membrane;protein kinase activity;protein phosphorylation;plasma membrane;
HORVU5Hr1G078260	BART1_0-p37692	DA1.B-CA.B	0.00128103	1.71981	3.29393	up-regulated	Clathrin assembly protein	GO:0072583;GO:0005546;GO:0006900;GO:0048268;GO:0005905;GO:0016021;GO:0030276;GO:0000149;GO:0030136;GO:0005545;GO:0005886;	clathrin-dependent endocytosis;phosphatidylinositol-4,5-bisphosphate binding;vesicle budding from membrane;clathrin coat assembly;clathrin-coated pit;integral component of membrane;clathrin binding;SNARE binding;clathrin-coated vesicle;1-phosphatidylinositol binding;plasma membrane;
HORVU5Hr1G101770	BART1_0-p39572	DA1.B-CA.B	3.85616e-05	1.71805	3.28991	up-regulated	Putative LRR receptor-like serine/threonine-protein kinase	GO:0005524;GO:0016491;GO:0016021;GO:0004672;GO:0055114;GO:0006468;	ATP binding;oxidoreductase activity;integral component of membrane;protein kinase activity;oxidation-reduction process;protein phosphorylation;
HORVU1Hr1G015470	BART1_0-p01207	DA1.B-CA.B	0.000823073	1.71557	3.28427	up-regulated	Mitochondrial pyruvate carrier	GO:0005524;GO:0010119;GO:0032592;GO:0006850;GO:0004672;GO:0006468;GO:0005774;GO:0050833;GO:0005743;GO:0005886;	ATP binding;regulation of stomatal movement;integral component of mitochondrial membrane;mitochondrial pyruvate transmembrane transport;protein kinase activity;protein phosphorylation;vacuolar membrane;pyruvate transmembrane transporter activity;mitochondrial inner membrane;plasma membrane;
HORVU7Hr1G058940	BART1_0-p52684	DA1.B-CA.B	1.08786e-05	1.71427	3.28131	up-regulated	RNA-binding protein chloroplast	GO:0009570;GO:0010088;GO:0009231;GO:0009451;GO:0015074;GO:0008686;GO:0008168;GO:0044434;GO:0009532;GO:0009631;GO:0043489;GO:0009535;GO:0003887;GO:0003723;GO:0045330;GO:0071897;GO:1990904;GO:0008270;GO:0007165;GO:0009941;GO:0009644;GO:1901259;GO:0043531;GO:0008233;GO:0006397;GO:0009526;GO:0042545;GO:0003676;GO:0045087;GO:0043484;GO:0006508;GO:0016021;GO:0055035;GO:0030599;GO:0032259;	chloroplast stroma;phloem development;riboflavin biosynthetic process;RNA modification;DNA integration;3,4-dihydroxy-2-butanone-4-phosphate synthase activity;methyltransferase activity;chloroplast part;plastid stroma;cold acclimation;RNA stabilization;chloroplast thylakoid membrane;DNA-directed DNA polymerase activity;RNA binding;aspartyl esterase activity;DNA biosynthetic process;ribonucleoprote…
HORVU1Hr1G072290	BART1_0-p04947	DA1.B-CA.B	1.1786e-06	1.71058	3.27292	up-regulated	Fasciclin domain-containing protein	GO:0009738;GO:0009825;GO:0048354;GO:0016021;GO:0007155;GO:0046658;	abscisic acid-activated signaling pathway;multidimensional cell growth;mucilage biosynthetic process involved in seed coat development;integral component of membrane;cell adhesion;anchored component of plasma membrane;
HORVU7Hr1G048870	BART1_0-p52035	DA1.B-CA.B	2.99074e-05	1.71014	3.27192	up-regulated	Phosphatidylinositol/phosphatidylcholine transfer protein SFH6	0	0
HORVU5Hr1G014430	BART1_0-p33222	DA1.B-CA.B	0.000467971	1.70965	3.27081	up-regulated	Polycomb group RING finger protein 1	GO:0004842;GO:0005634;GO:0005515;GO:0046872;GO:0016272;GO:0006457;GO:0016874;GO:0051865;GO:0009414;	ubiquitin-protein transferase activity;nucleus;protein binding;metal ion binding;prefoldin complex;protein folding;ligase activity;protein autoubiquitination;response to water deprivation;
HORVU3Hr1G086970	BART1_0-p23399	DA1.B-CA.B	0.000189537	1.70637	3.26339	up-regulated	metal tolerance protein 11-like	GO:0010042;GO:0015672;GO:0015297;GO:0008324;GO:0005770;GO:0022853;GO:0046688;GO:0005794;GO:0098660;GO:0044437;GO:0006828;GO:0098588;GO:0098655;GO:0044440;GO:0016021;GO:0015318;GO:0030026;GO:0098805;	response to manganese ion;monovalent inorganic cation transport;antiporter activity;cation transmembrane transporter activity;late endosome;active ion transmembrane transporter activity;response to copper ion;Golgi apparatus;inorganic ion transmembrane transport;vacuolar part;manganese ion transport;bounding membrane of organelle;cation transmembrane transport;endosomal part;integral component of…
HORVU5Hr1G064900	BART1_0-p36656	DA1.B-CA.B	0.00433851	1.7054	3.26118	up-regulated	Ribosomal protein S3	GO:0009507;GO:0003723;GO:0003735;GO:0015935;GO:0006412;	chloroplast;RNA binding;structural constituent of ribosome;small ribosomal subunit;translation;
HORVU1Hr1G010670	BART1_0-p00892	DA1.B-CA.B	7.95735e-06	1.70538	3.26114	up-regulated	Alpha-L-fucosidase 2	GO:0016788;GO:0008152;GO:0016021;GO:0004560;	hydrolase activity, acting on ester bonds;metabolic process;integral component of membrane;alpha-L-fucosidase activity;
HORVU5Hr1G055660	BART1_0-p35972	DA1.B-CA.B	0.000111241	1.70482	3.25987	up-regulated	0	GO:0008270;GO:0004190;GO:0016616;GO:0006464;GO:0004553;GO:0003676;GO:0005975;GO:0005524;GO:0051287;GO:0006508;GO:0016021;GO:0055114;GO:0016310;GO:0016773;GO:0016301;	zinc ion binding;aspartic-type endopeptidase activity;oxidoreductase activity, acting on the CH-OH group of donors, NAD or NADP as acceptor;cellular protein modification process;hydrolase activity, hydrolyzing O-glycosyl compounds;nucleic acid binding;carbohydrate metabolic process;ATP binding;NAD binding;proteolysis;integral component of membrane;oxidation-reduction process;phosphorylation;phosp…
HORVU7Hr1G003870	BART1_0-p48570	DA1.B-CA.B	2.57898e-06	1.70314	3.25609	up-regulated	Membrane protein of ER body-like protein	GO:0003676;GO:0005623;GO:0005381;GO:0071421;GO:0016021;GO:0005384;GO:0005783;GO:0006880;GO:0030026;GO:0010168;GO:0034755;	nucleic acid binding;cell;iron ion transmembrane transporter activity;manganese ion transmembrane transport;integral component of membrane;manganese ion transmembrane transporter activity;endoplasmic reticulum;intracellular sequestering of iron ion;cellular manganese ion homeostasis;ER body;iron ion transmembrane transport;
HORVU0Hr1G012860	BART1_0-p58431	DA1.B-CA.B	0.00140437	1.70203	3.25358	up-regulated	Cinnamyl alcohol dehydrogenase	GO:0008270;GO:0045551;GO:0009809;GO:0005829;GO:0055114;GO:0052747;	zinc ion binding;cinnamyl-alcohol dehydrogenase activity;lignin biosynthetic process;cytosol;oxidation-reduction process;sinapyl alcohol dehydrogenase activity;
HORVU4Hr1G015000	BART1_0-p27145	DA1.B-CA.B	3.13347e-06	1.70188	3.25324	up-regulated	F-box domain	GO:0016310;GO:0016301;	phosphorylation;kinase activity;
HORVU5Hr1G114850	BART1_0-p40671	DA1.B-CA.B	0.00417312	1.70164	3.2527	up-regulated	TPR-containing protein kinase	GO:0005524;GO:0009742;GO:0004672;GO:0018212;GO:0006468;	ATP binding;brassinosteroid mediated signaling pathway;protein kinase activity;peptidyl-tyrosine modification;protein phosphorylation;
HORVU5Hr1G106720	BART1_0-p39983	DA1.B-CA.B	1.40171e-05	1.70096	3.25116	up-regulated	Wall-associated receptor kinase 5	GO:0003676;GO:0005524;GO:0005509;GO:0016021;GO:0015074;GO:0004672;GO:0006468;GO:0030247;	nucleic acid binding;ATP binding;calcium ion binding;integral component of membrane;DNA integration;protein kinase activity;protein phosphorylation;polysaccharide binding;
HORVU3Hr1G048520	BART1_0-p20510	DA1.B-CA.B	1.46658e-05	1.70051	3.25016	up-regulated	Vacuolar-processing enzyme	GO:0006508;GO:0051604;GO:0008233;GO:0044257;GO:0005773;	proteolysis;protein maturation;peptidase activity;cellular protein catabolic process;vacuole;
HORVU4Hr1G028910	BART1_0-p28068	DA1.B-CA.B	4.75319e-06	1.69934	3.24752	up-regulated	Beta-glucosidase, lactase phlorizinhydrolase	GO:0009707;GO:0005975;GO:0046480;GO:0102996;GO:0006508;GO:0016021;GO:0031354;GO:0050826;GO:0004185;GO:0009058;GO:0004553;GO:0016742;	chloroplast outer membrane;carbohydrate metabolic process;galactolipid galactosyltransferase activity;beta,beta digalactosyldiacylglycerol galactosyltransferase activity;proteolysis;integral component of membrane;intrinsic component of plastid outer membrane;response to freezing;serine-type carboxypeptidase activity;biosynthetic process;hydrolase activity, hydrolyzing O-glycosyl compounds;hydroxy…
HORVU5Hr1G088530	BART1_0-p38482	DA1.B-CA.B	0.000748808	1.69775	3.24395	up-regulated	Drug/metabolite transporter	GO:0000287;GO:0015211;GO:0015860;GO:0005759;GO:0016021;GO:1904823;GO:0071249;GO:0055114;GO:0005345;GO:0010333;	magnesium ion binding;purine nucleoside transmembrane transporter activity;purine nucleoside transmembrane transport;mitochondrial matrix;integral component of membrane;purine nucleobase transmembrane transport;cellular response to nitrate;oxidation-reduction process;purine nucleobase transmembrane transporter activity;terpene synthase activity;
HORVU3Hr1G113070	BART1_0-p25591	DA1.B-CA.B	9.27376e-05	1.69432	3.23624	up-regulated	Protein COFACTOR ASSEMBLY OF COMPLEX C SUBUNIT B CCB3 chloroplastic	GO:0005634;GO:0019706;GO:0016192;GO:0016021;GO:0006355;GO:0010190;GO:0030123;GO:0006886;GO:0030015;GO:0009535;	nucleus;protein-cysteine S-palmitoyltransferase activity;vesicle-mediated transport;integral component of membrane;regulation of transcription, DNA-templated;cytochrome b6f complex assembly;AP-3 adaptor complex;intracellular protein transport;CCR4-NOT core complex;chloroplast thylakoid membrane;
HORVU3Hr1G117590	BART1_0-p25953	DA1.B-CA.B	2.23199e-07	1.69424	3.23607	up-regulated	Gene encoding jasmonate-induced protein (Fragment)	0	0
HORVU7Hr1G115210	BART1_0-p56767	DA1.B-CA.B	2.45406e-05	1.69424	3.23607	up-regulated	Heptahelical transmembrane protein 1	GO:0034097;GO:0009651;GO:0006284;GO:0036099;GO:0048878;GO:0006486;GO:0006289;GO:0031417;GO:0071310;GO:0043231;GO:0071495;GO:0003906;GO:0032024;GO:0016799;GO:0019725;GO:0008270;GO:0016757;GO:0007165;GO:0038023;GO:0044444;GO:0043531;GO:0009725;GO:0003684;GO:0031090;GO:0044446;GO:0005886;GO:0009788;GO:0009744;GO:0017196;GO:0016021;GO:0012505;	response to cytokine;response to salt stress;base-excision repair;female germ-line stem cell population maintenance;chemical homeostasis;protein glycosylation;nucleotide-excision repair;NatC complex;cellular response to organic substance;intracellular membrane-bounded organelle;cellular response to endogenous stimulus;DNA-(apurinic or apyrimidinic site) endonuclease activity;positive regulation o…
HORVU4Hr1G049770	BART1_0-p29201	DA1.B-CA.B	0.00859919	1.69265	3.2325	up-regulated	Villin-2	GO:0051015;GO:0051014;GO:0051693;GO:0001558;GO:0005737;GO:0032432;GO:0016021;GO:2000012;GO:0009630;GO:0051017;GO:0009734;	actin filament binding;actin filament severing;actin filament capping;regulation of cell growth;cytoplasm;actin filament bundle;integral component of membrane;regulation of auxin polar transport;gravitropism;actin filament bundle assembly;auxin-activated signaling pathway;
HORVU0Hr1G007480	BART1_0-p58054	DA1.B-CA.B	0.0016704	1.69207	3.2312	up-regulated	Gene encoding jasmonate-induced protein (Fragment)	GO:0005524;GO:0046872;GO:0004672;GO:0043531;GO:0030001;GO:0006468;	ATP binding;metal ion binding;protein kinase activity;ADP binding;metal ion transport;protein phosphorylation;
HORVU2Hr1G106310	BART1_0-p15005	DA1.B-CA.B	3.58747e-05	1.69049	3.22767	up-regulated	RBR-type E3 ubiquitin transferase	GO:0003676;GO:0004842;GO:0031624;GO:0000151;GO:0046872;GO:0005737;GO:0061659;GO:0032436;GO:0016874;GO:0016567;GO:0006511;	nucleic acid binding;ubiquitin-protein transferase activity;ubiquitin conjugating enzyme binding;ubiquitin ligase complex;metal ion binding;cytoplasm;ubiquitin-like protein ligase activity;positive regulation of proteasomal ubiquitin-dependent protein catabolic process;ligase activity;protein ubiquitination;ubiquitin-dependent protein catabolic process;
HORVU2Hr1G041590	BART1_0-p10162	DA1.B-CA.B	0.000318766	1.68733	3.2206	up-regulated	Equilibrative nucleotide transporter 2	GO:0090502;GO:0003676;GO:0005337;GO:0004523;GO:1901642;GO:0016021;GO:0046983;GO:0005886;	RNA phosphodiester bond hydrolysis, endonucleolytic;nucleic acid binding;nucleoside transmembrane transporter activity;RNA-DNA hybrid ribonuclease activity;nucleoside transmembrane transport;integral component of membrane;protein dimerization activity;plasma membrane;
HORVU7Hr1G059870	BART1_0-p52738	DA1.B-CA.B	1.82141e-06	1.68248	3.20979	up-regulated	Protein TRIGALACTOSYLDIACYLGLYCEROL 2 chloroplastic	GO:0004070;GO:0046907;GO:0006355;GO:0006520;GO:0005543;GO:0006869;GO:0009706;GO:0003677;GO:0005634;GO:0003700;GO:0006207;GO:0005319;GO:0016021;GO:0016597;	aspartate carbamoyltransferase activity;intracellular transport;regulation of transcription, DNA-templated;cellular amino acid metabolic process;phospholipid binding;lipid transport;chloroplast inner membrane;DNA binding;nucleus;DNA-binding transcription factor activity;'de novo' pyrimidine nucleobase biosynthetic process;lipid transporter activity;integral component of membrane;amino acid bindin…
HORVU1Hr1G031660	BART1_0-p02207	DA1.B-CA.B	4.12272e-06	1.68143	3.20746	up-regulated	Non-specific serine/threonine protein kinase	GO:0005524;GO:0031625;GO:0007165;GO:0004672;GO:0043531;GO:0006468;GO:0006511;	ATP binding;ubiquitin protein ligase binding;signal transduction;protein kinase activity;ADP binding;protein phosphorylation;ubiquitin-dependent protein catabolic process;
HORVU1Hr1G064750	BART1_0-p04328	DA1.B-CA.B	0.00216149	1.68057	3.20554	up-regulated	Heavy-metal-associated domain-containing protein	GO:0090502;GO:0009570;GO:0009941;GO:0009532;GO:0005840;GO:0009526;GO:0009735;GO:0009535;GO:0003676;GO:0004523;GO:0009507;GO:0046872;GO:0055035;GO:0030001;	RNA phosphodiester bond hydrolysis, endonucleolytic;chloroplast stroma;chloroplast envelope;plastid stroma;ribosome;plastid envelope;response to cytokinin;chloroplast thylakoid membrane;nucleic acid binding;RNA-DNA hybrid ribonuclease activity;chloroplast;metal ion binding;plastid thylakoid membrane;metal ion transport;
HORVU1Hr1G049470	BART1_0-p03298	DA1.B-CA.B	1.3197e-06	1.67898	3.20202	up-regulated	ABC-type Co2+ transport system, permease component	GO:0016021;	integral component of membrane;
HORVU6Hr1G010520	BART1_0-p42414	DA1.B-CA.B	3.41919e-05	1.67883	3.20169	up-regulated	Natural killer cells antigen like	GO:0003676;GO:0005524;GO:0055085;GO:2001070;GO:0016021;GO:0004386;GO:0031226;	nucleic acid binding;ATP binding;transmembrane transport;starch binding;integral component of membrane;helicase activity;intrinsic component of plasma membrane;
HORVU6Hr1G051650	BART1_0-p44999	DA1.B-CA.B	1.56083e-05	1.67877	3.20155	up-regulated	Photosynthetic NDH subunit of lumenal location 2 chloroplastic	GO:0031978;GO:0009507;GO:0045156;GO:0005509;GO:0055035;GO:0009654;GO:0015979;GO:0022900;GO:0009344;GO:0019898;GO:0010598;	plastid thylakoid lumen;chloroplast;electron transporter, transferring electrons within the cyclic electron transport pathway of photosynthesis activity;calcium ion binding;plastid thylakoid membrane;photosystem II oxygen evolving complex;photosynthesis;electron transport chain;nitrite reductase complex [NAD(P)H];extrinsic component of membrane;NAD(P)H dehydrogenase complex (plastoquinone);
HORVU5Hr1G096800	BART1_0-p39178	DA1.B-CA.B	6.63607e-06	1.67734	3.19837	up-regulated	Glutamate [NMDA] receptor subunit epsilon-1	GO:0010020;GO:0009570;GO:0006355;GO:0043565;GO:0051301;GO:0009706;GO:0005634;GO:0032955;GO:0003700;GO:0005515;GO:0016021;GO:0016310;GO:0033614;GO:0016301;GO:0031334;	chloroplast fission;chloroplast stroma;regulation of transcription, DNA-templated;sequence-specific DNA binding;cell division;chloroplast inner membrane;nucleus;regulation of division septum assembly;DNA-binding transcription factor activity;protein binding;integral component of membrane;phosphorylation;chloroplast proton-transporting ATP synthase complex assembly;kinase activity;positive regulat…
HORVU3Hr1G039820	BART1_0-p20004	DA1.B-CA.B	0.000885759	1.67544	3.19418	up-regulated	Peptide deformylase	GO:0009507;GO:0046872;GO:0005739;GO:0030286;GO:0031365;GO:0043686;GO:0009532;GO:0042586;GO:0009505;GO:0018206;GO:0006412;GO:0007017;	chloroplast;metal ion binding;mitochondrion;dynein complex;N-terminal protein amino acid modification;co-translational protein modification;plastid stroma;peptide deformylase activity;plant-type cell wall;peptidyl-methionine modification;translation;microtubule-based process;
HORVU3Hr1G095750	BART1_0-p24133	DA1.B-CA.B	4.40193e-05	1.67384	3.19064	up-regulated	S-acyltransferase	GO:0019706;GO:0005092;GO:0007264;GO:0019707;GO:0016409;GO:0030140;GO:0008643;GO:0048767;GO:0005794;GO:0005783;GO:0006612;GO:0005886;GO:0016491;GO:0035618;GO:0018231;GO:0050790;GO:0016021;GO:0018345;GO:0055114;GO:0016787;	protein-cysteine S-palmitoyltransferase activity;GDP-dissociation inhibitor activity;small GTPase mediated signal transduction;protein-cysteine S-acyltransferase activity;palmitoyltransferase activity;trans-Golgi network transport vesicle;carbohydrate transport;root hair elongation;Golgi apparatus;endoplasmic reticulum;protein targeting to membrane;plasma membrane;oxidoreductase activity;root hai…
HORVU2Hr1G088940	BART1_0-p13475	DA1.B-CA.B	0.000113705	1.6721	3.18677	up-regulated	Pectinesterase	GO:0055085;GO:0009057;GO:0022857;GO:0080167;GO:0046983;GO:0004553;GO:0044248;GO:0042545;GO:0005975;GO:0044260;GO:0003723;GO:0045330;GO:0016021;GO:0032324;GO:0030599;	transmembrane transport;macromolecule catabolic process;transmembrane transporter activity;response to karrikin;protein dimerization activity;hydrolase activity, hydrolyzing O-glycosyl compounds;cellular catabolic process;cell wall modification;carbohydrate metabolic process;cellular macromolecule metabolic process;RNA binding;aspartyl esterase activity;integral component of membrane;molybdopteri…
HORVU5Hr1G022750	BART1_0-p33822	DA1.B-CA.B	1.68876e-06	1.66904	3.18003	up-regulated	Photosystem II PsbP, oxygen evolving complex	GO:0009570;GO:0006091;GO:0005515;GO:0005509;GO:0034622;GO:0009654;GO:0015979;GO:0009543;GO:0019898;GO:0009535;	chloroplast stroma;generation of precursor metabolites and energy;protein binding;calcium ion binding;cellular protein-containing complex assembly;photosystem II oxygen evolving complex;photosynthesis;chloroplast thylakoid lumen;extrinsic component of membrane;chloroplast thylakoid membrane;
HORVU1Hr1G051210	BART1_0-p03424	DA1.B-CA.B	0.000434837	1.66886	3.17962	up-regulated	Wall-associated receptor kinase 3	GO:0005524;GO:0005509;GO:0016021;GO:0004672;GO:0004674;GO:0006468;GO:0030247;	ATP binding;calcium ion binding;integral component of membrane;protein kinase activity;protein serine/threonine kinase activity;protein phosphorylation;polysaccharide binding;
HORVU2Hr1G018570	BART1_0-p08325	DA1.B-CA.B	0.00229981	1.66669	3.17486	up-regulated	Peroxidase	GO:0004601;GO:0006979;GO:0046872;GO:0016021;GO:0098869;GO:0055114;GO:0005576;GO:0042744;GO:0020037;	peroxidase activity;response to oxidative stress;metal ion binding;integral component of membrane;cellular oxidant detoxification;oxidation-reduction process;extracellular region;hydrogen peroxide catabolic process;heme binding;
HORVU1Hr1G020690	BART1_0-p01577	DA1.B-CA.B	0.00223843	1.66449	3.17002	up-regulated	Peroxidase	GO:0004601;GO:0006979;GO:0046872;GO:0016705;GO:0016021;GO:0098869;GO:0055114;GO:0005576;GO:0004497;GO:0042744;GO:0020037;	peroxidase activity;response to oxidative stress;metal ion binding;oxidoreductase activity, acting on paired donors, with incorporation or reduction of molecular oxygen;integral component of membrane;cellular oxidant detoxification;oxidation-reduction process;extracellular region;monooxygenase activity;hydrogen peroxide catabolic process;heme binding;
HORVU7Hr1G085650	BART1_0-p54434	DA1.B-CA.B	2.33972e-06	1.66323	3.16726	up-regulated	Tyrosine-protein kinase	GO:0004672;GO:0006468;GO:0005886;GO:0005524;GO:0009506;GO:0004888;GO:0005515;GO:0000062;GO:0005509;GO:0006904;GO:0016021;GO:0018212;GO:0030247;	protein kinase activity;protein phosphorylation;plasma membrane;ATP binding;plasmodesma;transmembrane signaling receptor activity;protein binding;fatty-acyl-CoA binding;calcium ion binding;vesicle docking involved in exocytosis;integral component of membrane;peptidyl-tyrosine modification;polysaccharide binding;
HORVU4Hr1G019610	BART1_0-p27449	DA1.B-CA.B	2.66141e-06	1.66293	3.16659	up-regulated	Coiled-coil protein	GO:0060178;GO:0004040;GO:0016021;GO:0031410;GO:0030674;	regulation of exocyst localization;amidase activity;integral component of membrane;cytoplasmic vesicle;protein binding, bridging;
HORVU7Hr1G105500	BART1_0-p55936	DA1.B-CA.B	0.00659313	1.66105	3.16247	up-regulated	Nuclear transcription factor Y subunit B	GO:0005634;GO:0003700;GO:1903508;GO:0046982;GO:0005737;GO:0010628;GO:0016021;GO:0006355;GO:0043565;GO:0016853;	nucleus;DNA-binding transcription factor activity;positive regulation of nucleic acid-templated transcription;protein heterodimerization activity;cytoplasm;positive regulation of gene expression;integral component of membrane;regulation of transcription, DNA-templated;sequence-specific DNA binding;isomerase activity;
HORVU6Hr1G083660	BART1_0-p47263	DA1.B-CA.B	0.00137239	1.65947	3.15901	up-regulated	3-dehydroquinate dehydratase	0	0
HORVU2Hr1G120340	BART1_0-p16213	DA1.B-CA.B	0.000188922	1.6593	3.15863	up-regulated	0	GO:0036065;GO:0016021;GO:0008107;GO:0016787;GO:0042546;	fucosylation;integral component of membrane;galactoside 2-alpha-L-fucosyltransferase activity;hydrolase activity;cell wall biogenesis;
HORVU3Hr1G035730	BART1_0-p19726	DA1.B-CA.B	0.00118978	1.65867	3.15725	up-regulated	Glucose-methanol-choline oxidoreductase	GO:0016614;GO:0050660;GO:0016829;GO:0055114;	oxidoreductase activity, acting on CH-OH group of donors;flavin adenine dinucleotide binding;lyase activity;oxidation-reduction process;
HORVU3Hr1G048440	BART1_0-p20504	DA1.B-CA.B	0.00379124	1.65821	3.15626	up-regulated	0	GO:0003676;GO:0009507;GO:0008270;GO:0016021;GO:0008168;GO:1900865;GO:0009658;GO:0032259;	nucleic acid binding;chloroplast;zinc ion binding;integral component of membrane;methyltransferase activity;chloroplast RNA modification;chloroplast organization;methylation;
HORVU3Hr1G113790	BART1_0-p25628	DA1.B-CA.B	1.42638e-05	1.65819	3.15621	up-regulated	Disease resistance protein RPP13	GO:0016021;GO:0043531;	integral component of membrane;ADP binding;
HORVU1Hr1G095400	BART1_0-p06758	DA1.B-CA.B	8.1774e-06	1.6572	3.15404	up-regulated	Nucleoside diphosphate kinase	GO:0008270;GO:0006241;GO:0006183;GO:0009543;GO:0006165;GO:0005794;GO:0004550;GO:0005743;GO:0005524;GO:0006418;GO:0005975;GO:0006979;GO:0006228;GO:0005758;GO:0004812;GO:0046872;GO:0016021;GO:0005829;GO:0030246;GO:0050897;	zinc ion binding;CTP biosynthetic process;GTP biosynthetic process;chloroplast thylakoid lumen;nucleoside diphosphate phosphorylation;Golgi apparatus;nucleoside diphosphate kinase activity;mitochondrial inner membrane;ATP binding;tRNA aminoacylation for protein translation;carbohydrate metabolic process;response to oxidative stress;UTP biosynthetic process;mitochondrial intermembrane space;aminoa…
HORVU3Hr1G021660	BART1_0-p18725	DA1.B-CA.B	0.000134662	1.65716	3.15395	up-regulated	MAR-binding filament-like protein 1-1	0	0
HORVU3Hr1G060850	BART1_0-p21362	DA1.B-CA.B	0.000267693	1.6565	3.15251	up-regulated	0	GO:0016788;GO:0016701;GO:0009651;GO:0016705;GO:0009793;GO:0008289;GO:0004672;GO:0009960;GO:0006468;GO:0004497;GO:0020037;GO:0051213;GO:0005524;GO:0006869;GO:0005506;GO:0006749;GO:0005739;GO:0016021;GO:0055114;GO:0070813;	hydrolase activity, acting on ester bonds;oxidoreductase activity, acting on single donors with incorporation of molecular oxygen;response to salt stress;oxidoreductase activity, acting on paired donors, with incorporation or reduction of molecular oxygen;embryo development ending in seed dormancy;lipid binding;protein kinase activity;endosperm development;protein phosphorylation;monooxygenase ac…
HORVU7Hr1G020590	BART1_0-p49882	DA1.B-CA.B	0.000332122	1.65519	3.14966	up-regulated	Iron-containing superoxide dismutase	GO:0005515;GO:0046872;GO:0019430;GO:0016021;GO:0055114;GO:0004784;GO:0042644;GO:0009579;GO:0031984;	protein binding;metal ion binding;removal of superoxide radicals;integral component of membrane;oxidation-reduction process;superoxide dismutase activity;chloroplast nucleoid;thylakoid;organelle subcompartment;
HORVU6Hr1G013620	BART1_0-p42650	DA1.B-CA.B	2.57898e-06	1.65376	3.14652	up-regulated	Transferase, transferring glycosyl groups	GO:0016740;GO:0005773;	transferase activity;vacuole;
HORVU6Hr1G054430	BART1_0-p45191	DA1.B-CA.B	9.19402e-05	1.6537	3.14639	up-regulated	Methionine aminopeptidase	GO:0009695;GO:0008235;GO:0006355;GO:0004177;GO:0046423;GO:0005634;GO:0003677;GO:0009507;GO:0003700;GO:0070084;GO:0009737;GO:0046872;GO:0006508;	jasmonic acid biosynthetic process;metalloexopeptidase activity;regulation of transcription, DNA-templated;aminopeptidase activity;allene-oxide cyclase activity;nucleus;DNA binding;chloroplast;DNA-binding transcription factor activity;protein initiator methionine removal;response to abscisic acid;metal ion binding;proteolysis;
HORVU2Hr1G087840	BART1_0-p13367	DA1.B-CA.B	0.000343098	1.65215	3.14302	up-regulated	Ubiquinone/menaquinone biosynthesis methyltransferase	GO:0102955;GO:0102559;GO:0008144;GO:0043167;GO:0006355;GO:0008213;GO:0043565;GO:0009234;GO:0004674;GO:0006468;GO:0005634;GO:0009507;GO:0032559;GO:0046872;GO:0042372;GO:0016021;GO:0036009;GO:0052624;GO:0032259;	S-adenosylmethionine:2-demethylmenaquinol-7 methyltransferase activity;protein-(glutamine-N5) methyltransferase activity;drug binding;ion binding;regulation of transcription, DNA-templated;protein alkylation;sequence-specific DNA binding;menaquinone biosynthetic process;protein serine/threonine kinase activity;protein phosphorylation;nucleus;chloroplast;adenyl ribonucleotide binding;metal ion bin…
HORVU3Hr1G009510	BART1_0-p17751	DA1.B-CA.B	0.000114249	1.65186	3.14238	up-regulated	Non-specific lipid-transfer protein 2	GO:0006869;GO:0005516;GO:0016746;GO:0048046;GO:0006508;GO:0016021;GO:0009534;GO:0008289;GO:0008233;GO:0009505;GO:0005886;	lipid transport;calmodulin binding;transferase activity, transferring acyl groups;apoplast;proteolysis;integral component of membrane;chloroplast thylakoid;lipid binding;peptidase activity;plant-type cell wall;plasma membrane;
HORVU0Hr1G022690	BART1_0-p59232	DA1.B-CA.B	0.00192771	1.65183	3.14232	up-regulated	Senescence-associated protein DIN1	GO:0006979;GO:0009507;GO:0005515;GO:0009611;GO:0016021;GO:0009753;GO:0004792;GO:0007568;GO:0009579;	response to oxidative stress;chloroplast;protein binding;response to wounding;integral component of membrane;response to jasmonic acid;thiosulfate sulfurtransferase activity;aging;thylakoid;
HORVU7Hr1G069700	BART1_0-p53312	DA1.B-CA.B	0.00446245	1.65068	3.13982	up-regulated	0	GO:0016307;GO:0007033;GO:0090332;GO:0046854;GO:0009555;GO:0044433;GO:0005524;GO:0005777;GO:0005768;GO:0046872;GO:0098588;GO:0005739;GO:0016021;GO:0010468;GO:0098805;GO:0010256;	phosphatidylinositol phosphate kinase activity;vacuole organization;stomatal closure;phosphatidylinositol phosphorylation;pollen development;cytoplasmic vesicle part;ATP binding;peroxisome;endosome;metal ion binding;bounding membrane of organelle;mitochondrion;integral component of membrane;regulation of gene expression;whole membrane;endomembrane system organization;
HORVU3Hr1G067290	BART1_0-p21822	DA1.B-CA.B	2.23152e-06	1.64944	3.13712	up-regulated	Cytidine deaminase, homodimeric	GO:0008270;GO:0042803;GO:0047844;GO:0005829;GO:0009972;GO:0055114;GO:0010277;GO:0004126;	zinc ion binding;protein homodimerization activity;deoxycytidine deaminase activity;cytosol;cytidine deamination;oxidation-reduction process;chlorophyllide a oxygenase [overall] activity;cytidine deaminase activity;
HORVU1Hr1G080930	BART1_0-p05609	DA1.B-CA.B	3.58484e-05	1.64804	3.13407	up-regulated	TPR repeat	GO:0009570;GO:0042162;GO:0016021;GO:1990879;GO:0032211;GO:0016740;GO:0010521;GO:0051974;GO:0003697;	chloroplast stroma;telomeric DNA binding;integral component of membrane;CST complex;negative regulation of telomere maintenance via telomerase;transferase activity;telomerase inhibitor activity;negative regulation of telomerase activity;single-stranded DNA binding;
HORVU5Hr1G028360	BART1_0-p34190	DA1.B-CA.B	1.486e-06	1.64698	3.13178	up-regulated	Eukaryotic translation initiation factor 5A	GO:0045905;GO:0034050;GO:0009611;GO:0005794;GO:0046686;GO:0006452;GO:0005840;GO:0006413;GO:0045901;GO:0042742;GO:0003743;GO:0005634;GO:0003746;GO:0043022;GO:0010089;	positive regulation of translational termination;host programmed cell death induced by symbiont;response to wounding;Golgi apparatus;response to cadmium ion;translational frameshifting;ribosome;translational initiation;positive regulation of translational elongation;defense response to bacterium;translation initiation factor activity;nucleus;translation elongation factor activity;ribosome binding…
HORVU2Hr1G103130	BART1_0-p14736	DA1.B-CA.B	7.59341e-06	1.64606	3.12978	up-regulated	Aminomethyltransferase, mitochondrial	GO:0090502;GO:0009570;GO:0022626;GO:0008483;GO:0009941;GO:0009534;GO:0008312;GO:0046686;GO:0004047;GO:0006546;GO:0005960;GO:0005786;GO:0030942;GO:0004523;GO:0006614;GO:0005739;GO:0048046;GO:0016020;GO:0016021;GO:0032259;	RNA phosphodiester bond hydrolysis, endonucleolytic;chloroplast stroma;cytosolic ribosome;transaminase activity;chloroplast envelope;chloroplast thylakoid;7S RNA binding;response to cadmium ion;aminomethyltransferase activity;glycine catabolic process;glycine cleavage complex;signal recognition particle, endoplasmic reticulum targeting;endoplasmic reticulum signal peptide binding;RNA-DNA hybrid r…
HORVU2Hr1G102190	BART1_0-p14663	DA1.B-CA.B	0.0027781	1.64321	3.12361	up-regulated	Cell division cycle protein 20	GO:0015031;GO:1904668;GO:0033290;GO:0006446;GO:0007049;GO:0005852;GO:0051301;GO:0003743;GO:0003677;GO:0001732;GO:0097027;GO:0016282;GO:0043022;GO:0016021;GO:0033597;GO:0010997;GO:0019900;GO:0016567;	protein transport;positive regulation of ubiquitin protein ligase activity;eukaryotic 48S preinitiation complex;regulation of translational initiation;cell cycle;eukaryotic translation initiation factor 3 complex;cell division;translation initiation factor activity;DNA binding;formation of cytoplasmic translation initiation complex;ubiquitin-protein transferase activator activity;eukaryotic 43S p…
HORVU7Hr1G073370	BART1_0-p53541	DA1.B-CA.B	0.000109268	1.64192	3.12081	up-regulated	Transferring glycosyl group transferase	GO:0003676;GO:0005524;GO:0008375;GO:0016021;GO:0016263;GO:0005794;GO:0004672;GO:0004386;GO:0006468;GO:0016874;	nucleic acid binding;ATP binding;acetylglucosaminyltransferase activity;integral component of membrane;glycoprotein-N-acetylgalactosamine 3-beta-galactosyltransferase activity;Golgi apparatus;protein kinase activity;helicase activity;protein phosphorylation;ligase activity;
HORVU6Hr1G040170	BART1_0-p44415	DA1.B-CA.B	0.00306627	1.64098	3.11879	up-regulated	Thromboxane-A synthase	GO:0016705;GO:0009963;GO:0006355;GO:0043565;GO:0009934;GO:0004497;GO:0020037;GO:0004796;GO:0005634;GO:0009926;GO:0001763;GO:0003700;GO:0005506;GO:0016021;GO:0010346;GO:0055114;	oxidoreductase activity, acting on paired donors, with incorporation or reduction of molecular oxygen;positive regulation of flavonoid biosynthetic process;regulation of transcription, DNA-templated;sequence-specific DNA binding;regulation of meristem structural organization;monooxygenase activity;heme binding;thromboxane-A synthase activity;nucleus;auxin polar transport;morphogenesis of a branch…
HORVU7Hr1G000630	BART1_0-p48254	DA1.B-CA.B	2.93009e-05	1.63956	3.1157	up-regulated	Putative NB-ARC domain-containing protein (Fragment)	GO:0043531;	ADP binding;
HORVU7Hr1G042160	BART1_0-p51567	DA1.B-CA.B	0.000444034	1.63912	3.11477	up-regulated	Threonine endopeptidase	GO:0004812;GO:0016021;GO:0044434;GO:0009532;GO:0009526;GO:0009579;GO:0031984;	aminoacyl-tRNA ligase activity;integral component of membrane;chloroplast part;plastid stroma;plastid envelope;thylakoid;organelle subcompartment;
HORVU4Hr1G085250	BART1_0-p31710	DA1.B-CA.B	3.59866e-06	1.63753	3.11132	up-regulated	Tonoplast intrinsic protein4	GO:0015267;GO:0006833;GO:0009705;GO:0055085;GO:0005372;GO:0042807;GO:0016021;GO:0005774;	channel activity;water transport;plant-type vacuole membrane;transmembrane transport;water transmembrane transporter activity;central vacuole;integral component of membrane;vacuolar membrane;
HORVU5Hr1G119830	BART1_0-p41072	DA1.B-CA.B	0.000495756	1.63599	3.10801	up-regulated	Cytokinin-O-glucosyltransferase 3	GO:0015698;GO:0008194;GO:0016758;GO:0043231;GO:0016021;GO:0005452;GO:0010224;	inorganic anion transport;UDP-glycosyltransferase activity;transferase activity, transferring hexosyl groups;intracellular membrane-bounded organelle;integral component of membrane;inorganic anion exchanger activity;response to UV-B;
HORVU5Hr1G098720	BART1_0-p39311	DA1.B-CA.B	0.000431584	1.6359	3.1078	up-regulated	Aliphatic amidase	0	0
HORVU7Hr1G075720	BART1_0-p53718	DA1.B-CA.B	2.928e-05	1.63542	3.10678	up-regulated	IQ motif, EF-hand binding site	GO:0005623;GO:0015035;GO:0009055;GO:0016021;GO:0045454;GO:0022900;GO:0016787;	cell;protein disulfide oxidoreductase activity;electron transfer activity;integral component of membrane;cell redox homeostasis;electron transport chain;hydrolase activity;
HORVU7Hr1G046640	BART1_0-p51886	DA1.B-CA.B	6.13087e-06	1.63374	3.10317	up-regulated	Putative GPI-anchored protein (Fragment)	GO:0016021;	integral component of membrane;
HORVU5Hr1G124520	BART1_0-p41459	DA1.B-CA.B	0.000176297	1.63347	3.10259	up-regulated	Rhodanese-like domain-containing protein	GO:0009507;GO:0016021;	chloroplast;integral component of membrane;
HORVU2Hr1G004230	BART1_0-p07095	DA1.B-CA.B	0.00267919	1.62916	3.09332	up-regulated	12-oxo-phytodienoic acid reductase	GO:0010181;GO:0016491;GO:0055114;	FMN binding;oxidoreductase activity;oxidation-reduction process;
HORVU7Hr1G029170	BART1_0-p50566	DA1.B-CA.B	8.98659e-05	1.62846	3.09182	up-regulated	Exonuclease V chloroplastic	GO:0090305;GO:0005634;GO:0003677;GO:0009507;GO:0045145;GO:0046872;GO:0051539;GO:0006259;GO:0006974;	nucleic acid phosphodiester bond hydrolysis;nucleus;DNA binding;chloroplast;single-stranded DNA 5'-3' exodeoxyribonuclease activity;metal ion binding;4 iron, 4 sulfur cluster binding;DNA metabolic process;cellular response to DNA damage stimulus;
HORVU5Hr1G118600	BART1_0-p40960	DA1.B-CA.B	6.96601e-05	1.6264	3.08741	up-regulated	Putative acetyltransferase	GO:0016747;	transferase activity, transferring acyl groups other than amino-acyl groups;
HORVU2Hr1G012760	BART1_0-p07848	DA1.B-CA.B	6.98246e-06	1.62635	3.0873	up-regulated	Amine oxidase	GO:0003676;GO:0009308;GO:0005507;GO:0048038;GO:0008131;GO:0016021;GO:0015074;GO:0055114;	nucleic acid binding;amine metabolic process;copper ion binding;quinone binding;primary amine oxidase activity;integral component of membrane;DNA integration;oxidation-reduction process;
HORVU4Hr1G055900	BART1_0-p29628	DA1.B-CA.B	0.00039593	1.6259	3.08635	up-regulated	Ethylene-overproduction protein 1	GO:0007165;GO:0009743;GO:1901701;GO:0006886;GO:0008536;GO:0009723;GO:0000287;GO:0005634;GO:0005515;GO:0071310;GO:0071495;GO:2000069;GO:0016021;GO:0017145;GO:0016740;GO:0016036;GO:0010364;GO:0010333;GO:0016567;	signal transduction;response to carbohydrate;cellular response to oxygen-containing compound;intracellular protein transport;Ran GTPase binding;response to ethylene;magnesium ion binding;nucleus;protein binding;cellular response to organic substance;cellular response to endogenous stimulus;regulation of post-embryonic root development;integral component of membrane;stem cell division;transferase …
HORVU6Hr1G090250	BART1_0-p47783	DA1.B-CA.B	3.15128e-06	1.62225	3.07855	up-regulated	Ammonium transporter 1 member 2	GO:0018108;GO:0008270;GO:0006351;GO:0006069;GO:0004386;GO:0004024;GO:0009535;GO:0000178;GO:0008519;GO:0005524;GO:0004713;GO:0003723;GO:0046294;GO:0072488;GO:0051903;GO:0016021;GO:0005829;	peptidyl-tyrosine phosphorylation;zinc ion binding;transcription, DNA-templated;ethanol oxidation;helicase activity;alcohol dehydrogenase activity, zinc-dependent;chloroplast thylakoid membrane;exosome (RNase complex);ammonium transmembrane transporter activity;ATP binding;protein tyrosine kinase activity;RNA binding;formaldehyde catabolic process;ammonium transmembrane transport;S-(hydroxymethyl…
HORVU3Hr1G116200	BART1_0-p25825	DA1.B-CA.B	4.36775e-05	1.61931	3.07229	up-regulated	Very-long-chain (3R)-3-hydroxyacyl-CoA dehydratase	GO:0006633;GO:0000038;GO:0005789;GO:0005634;GO:0051302;GO:0005515;GO:0004725;GO:0048640;GO:0102343;GO:0016021;GO:0030154;GO:0005829;GO:0102158;GO:0102345;GO:0102344;GO:0016740;GO:0035335;GO:0050732;	fatty acid biosynthetic process;very long-chain fatty acid metabolic process;endoplasmic reticulum membrane;nucleus;regulation of cell division;protein binding;protein tyrosine phosphatase activity;negative regulation of developmental growth;3-hydroxy-arachidoyl-CoA dehydratase activity;integral component of membrane;cell differentiation;cytosol;very-long-chain 3-hydroxyacyl-CoA dehydratase activ…
HORVU6Hr1G054400	BART1_0-p45185	DA1.B-CA.B	9.47525e-05	1.6181	3.06969	up-regulated	0	GO:0090502;GO:0003676;GO:0004523;GO:0005634;GO:0008270;GO:0004190;GO:0006508;GO:0015074;GO:0016021;	RNA phosphodiester bond hydrolysis, endonucleolytic;nucleic acid binding;RNA-DNA hybrid ribonuclease activity;nucleus;zinc ion binding;aspartic-type endopeptidase activity;proteolysis;DNA integration;integral component of membrane;
HORVU1Hr1G016240	BART1_0-p01256	DA1.B-CA.B	3.51681e-07	1.61608	3.06541	up-regulated	DUF724 domain-containing protein 2	GO:0033926;GO:0036123;GO:0000792;GO:0005634;GO:0044030;GO:0003887;GO:0006306;GO:0042393;GO:0016021;GO:0071897;GO:0000775;GO:0006346;	glycopeptide alpha-N-acetylgalactosaminidase activity;histone H3-K9 dimethylation;heterochromatin;nucleus;regulation of DNA methylation;DNA-directed DNA polymerase activity;DNA methylation;histone binding;integral component of membrane;DNA biosynthetic process;chromosome, centromeric region;methylation-dependent chromatin silencing;
HORVU4Hr1G019490	BART1_0-p27437	DA1.B-CA.B	2.50276e-06	1.61016	3.05286	up-regulated	Leucine Rich Repeat family protein, expressed	GO:0005524;GO:0016021;GO:0004672;GO:0006468;GO:0004674;	ATP binding;integral component of membrane;protein kinase activity;protein phosphorylation;protein serine/threonine kinase activity;
HORVU1Hr1G051160	BART1_0-p03411	DA1.B-CA.B	0.00103607	1.60966	3.0518	up-regulated	CidB/LrgB family	GO:0043879;GO:0006164;GO:0009853;GO:1901974;GO:0042631;GO:1901975;GO:0009658;GO:0048527;GO:0005525;GO:0009706;GO:0004019;GO:0009737;GO:0016021;GO:0097339;GO:0010118;	glycolate transmembrane transporter activity;purine nucleotide biosynthetic process;photorespiration;glycerate transmembrane transporter activity;cellular response to water deprivation;glycerate transmembrane transport;chloroplast organization;lateral root development;GTP binding;chloroplast inner membrane;adenylosuccinate synthase activity;response to abscisic acid;integral component of membrane…
HORVU5Hr1G057980	BART1_0-p36133	DA1.B-CA.B	0.00206428	1.60915	3.05073	up-regulated	Multidrug resistance protein	GO:0005887;GO:0055085;GO:0008643;	integral component of plasma membrane;transmembrane transport;carbohydrate transport;
[truncated: 2,148 more rows]

## Sheet: Table S3
		Table S3. Genes whose expression has been altered in the BW084 mutant as a result of de-acclimation - genes expressed in CA conditions were compared with genes expressed in DA conditions.
[truncated: 2,388 more rows]

## Sheet: Table S4
Table S4. Genes whose expression has been altered in the BW312 mutant as a result of de-acclimation - genes expressed in CA conditions were compared with genes expressed in DA conditions.
[truncated: 4,144 more rows]
